# Supplementary material for: Convergent evolution of fern nectaries facilitated independent recruitment of ant-bodyguards from flowering plants
Source: Nat Commun. 2024 May 24;15:4392. doi: 10.1038/s41467-024-48646-x (PMC11126701; doi:10.1038/s41467-024-48646-x)
Supplement: Supplementary file 4 — Supplementary Data 1-4 [file 41467_2024_48646_MOESM4_ESM.xlsx]

## Sheet: Supplementary Data 1
Supplementary Data 1. Breakdown of the logliklihood and AIC for each tested model of nectary presence and growth habit ordered by AICc. Nectary presence was treated as a binary character (observed/unobserved). Growth habit was treated in two ways. First as a binary character (terrestrial/arboreal). Or as a multistate character where arboreal was broken up into epiphytic, tree habit, or climbing.
Model	lnL	AIC	AICc	Rate Cat	Nectary	Growth Habit
Hidden Markov Correlated	-357.154	750.309	750.754	2	Binary (present, absent)	Binary (terrestrial, non-terrestrial)
Hidden Markov Independent	-373.749	767.497	767.64	2	Binary (present, absent)	Binary (terrestrial, non-terrestrial)
Hidden Markov Independent	-383.217	826.434	827.656	2	Binary (present, absent)	Multistate (terrestrial, epiphytic, arboreal, climbing)
Hidden Markov Correlated	-362.398	856.796	862.743	2	Binary (present, absent)	Multistate (terrestrial, epiphytic, arboreal, climbing)
Correlated No Hidden State	-476.209	968.419	968.512	1	Binary (present, absent)	Binary (terrestrial, non-terrestrial)
Correlated No Hidden State	-465.791	995.581	996.97	1	Binary (present, absent)	Multistate (terrestrial, epiphytic, arboreal, climbing)
Independent No Hidden State	-499.349	1006.7	1006.72	1	Binary (present, absent)	Binary (terrestrial, non-terrestrial)
Independent No Hidden State	-503.332	1034.66	1034.94	1	Binary (present, absent)	Multistate (terrestrial, epiphytic, arboreal, climbing)

## Sheet: Supplementary Data 2
Supplementary Data 2. Mean number of transitions between states depending on the rate category. Data generated from summarizing information of the 100 stochastic character maps using the transition matrix output from CorHMM.
From	To	Rate	Mean number of transitions
No nectary terrestrial	No nectary arboreal	1	3217.91
No nectary arboreal	No nectary terrestrial	1	3205.31
No nectary arboreal	Nectary arboreal	1	3.67
Nectary terrestrial	Nectary arboreal	1	1.26
No nectary terrestrial	Nectary terrestrial	1	0.81
Nectary arboreal	No nectary arboreal	2	29.31
No nectary terrestrial	Nectary terrestrial	2	1.38
Nectary terrestrial	No nectary terrestrial	2	1.13
No nectary arboreal	No nectary terrestrial	2	1.11
No nectary terrestrial	No nectary arboreal	2	0.24
No nectary arboreal	Nectary arboreal	2	0.02
No nectary arboreal	No nectary arboreal	1–>2	22.79
Nectary arboreal	Nectary arboreal	1–>2	20.83
No nectary terrestrial	No nectary terrestrial	1–>2	16.85
No nectary terrestrial	No nectary terrestrial	2->1	26.39
No nectary arboreal	No nectary arboreal	2->1	7.48
Nectary arboreal	Nectary arboreal	2->1	1.39
Nectary terrestrial	Nectary terrestrial	2->1	0.34

## Sheet: Supplementary Data 3
Supplementary Data 3. Summarized timing of major events across lineages and traits. Data generated from summarizing the time of trait gains across all simulated character histories.
Clade	Median	Mean	Min	Max	SD	Trait
Ferns	135.333	140.712	96.188	312.918	33.62	Nectary origin
Angiosperms	132.038	132.065	126.221	135.913	0.960278	Nectary origin
Ants	115.279	111.824	86.8492	118.679	6.33178	Origin of plant associations
Ferns	42.9	49.1	28.7	98.2	15.1	Diversification of nectary bearing ferns
Polypodiaceae	100	101	93.5	106	4.06	Nectary origin
Cyatheales	113	107	27.1	183	36.5	Nectary origin
Schizaeales	62.8	62.3	48	165	14.3	Nectary origin

## Sheet: Supplementary Data 4
Supplementary Data 4. Summary of the analysis of diversification models. Model A assumes constant diversification through time with no rate shifts or lags. Model B assumes diversification follows a Weibull function. Model C assumes that diversification is time-dependent and shifts with a specific breakpoint. Models are fitted by maximum likelihood. δ = rate of diversification, δ1 is the rate shif…
Model	Description	Parameters	LogL	AIC	Taxon
A	Constant diversification	δ = 0.044	-598.98	1199.95	Ferns with nectaries
B	Weibull	β = 0.721	-578.71	1161.41	Ferns with nectaries
		α = 0.058
C	Rate shift at breakpoint 40mya	δ1 = 0.068	-563.51	1131.01	Ferns with nectaries
		δ2 =0.011
A	Constant diversification	δ = 0.032	-2593.71	5189.42	Fern herbivores
B	Weibull	β = 0.516	-2272.74	4549.47	Fern herbivores
		α = 0.065
C	Rate shift at breakpoint 40my	δ1 = 0.062	-2407	4817.99	Fern herbivores
		δ2 = 0.011
A	Constant diversification	δ = 0.042	-5587.62	11177.2	Ants associated with plants
B	Weibull	β = 1.071	-5582.63	11169.3	Ants associated with plants
		α = 0.041
C	Rate shift at breakpoint 16.8	δ1 = 0.040	-5586.23	11176.5	Ants associated with plants
		δ2 =0.044
A	Constant diversification	δ = 0.062	-6309.26	12620.5	Angiosperm with EFNs
B	Weibull	β = 0.794	-6217.82	12439.6	Angiosperm with EFNs
		α = 0.072
C	Rate shift at breakpoint 7.24	δ1 = 0.094	-6208.53	12421.1	Angiosperm with EFNs
		δ2 =0.047
