# Supplementary material for: Convergent evolution of fern nectaries facilitated independent recruitment of ant-bodyguards from flowering plants
Source: Nat Commun. 2024 May 24;15:4392. doi: 10.1038/s41467-024-48646-x (PMC11126701; doi:10.1038/s41467-024-48646-x)
Supplement: Supplementary file 5 — Supplementary Data 5 [file 41467_2024_48646_MOESM5_ESM.xlsx]

## Sheet: Legend
Supplementary Data 5 Dataset including Fern species with nectaries and growth habit, Angiosperm species with nectaries, Ant species identified to associate with plants, and Taxa returned from TimeTree5 within the genera identified to host fern arthropod herbivores. Each taxon may not be a direct fern herbivore but represents a close relative with molecular data used to construct the phylogeny. Hi…

## Sheet: Ferns
Fern species with nectaries and growth habit. Growth habit from Testo and Sundue 2018, AJB.
Species	Nectary	Growth_habit	Source_nectary_data	Herbarium specimen
Abrodictyum_angustimarginatum	No	NA	Don farrar pers. comm; Nelsen, Matthew P., Richard H. Ree, and Corrie S. Moreau. "Ant–plant interactions evolved through increasing interdependence." Proceedings of the National Academy of Sciences 115.48 (2018): 12253-12258.	No
Abrodictyum_asae-grayi	No	NA	Don Farrar pers. comm	No
Abrodictyum_boninense	No	NA	Don Farrar pers. comm	No
Abrodictyum_brassii	No	NA	Don Farrar pers. comm	No
Abrodictyum_caudatum	No	NA	Don Farrar pers. comm	No
Abrodictyum_cylindratum	No	NA	Don Farrar pers. comm	No
Abrodictyum_dentatum	No	NA	Don Farrar pers. comm	No
Abrodictyum_dregei	No	NA	Don Farrar pers. comm	No
Abrodictyum_elongatum	No	NA	Don Farrar pers. comm	No
Abrodictyum_flavofuscum	No	NA	Don Farrar pers. comm	No
Abrodictyum_laetum	No	NA	Don Farrar pers. comm	No
Abrodictyum_obscurum	No	NA	Don Farrar pers. comm	No
Abrodictyum_pachyphlebium	No	NA	Don Farrar pers. comm	No
Abrodictyum_parviflorum	No	NA	Don Farrar pers. comm	No
Abrodictyum_rigidum	No	NA	Don Farrar pers. comm	No
Abrodictyum_schlechteri	No	NA	Don Farrar pers. comm	No
Abrodictyum_strictum	No	NA	Don Farrar pers. comm	No
Abrodictyum_tamarisciforme	No	NA	Don Farrar pers. comm	No
Acrostichum_aureum	No	NA	pers. obs	No
Acrostichum_danaeifolium	No	NA	pers. obs	No
Acrostichum_speciosum	No	NA	Nelsen, Matthew P., Richard H. Ree, and Corrie S. Moreau. "Ant–plant interactions evolved through increasing interdependence." Proceedings of the National Academy of Sciences 115.48 (2018): 12253-12258.	No
Actiniopteris_australis	No	NA	Nelsen, Matthew P., Richard H. Ree, and Corrie S. Moreau. "Ant–plant interactions evolved through increasing interdependence." Proceedings of the National Academy of Sciences 115.48 (2018): 12253-12258.	No
Actiniopteris_dimorpha	No	NA	Nelsen, Matthew P., Richard H. Ree, and Corrie S. Moreau. "Ant–plant interactions evolved through increasing interdependence." Proceedings of the National Academy of Sciences 115.48 (2018): 12253-12258.	No
Actiniopteris_radiata	No	NA	Nelsen, Matthew P., Richard H. Ree, and Corrie S. Moreau. "Ant–plant interactions evolved through increasing interdependence." Proceedings of the National Academy of Sciences 115.48 (2018): 12253-12258.	No
Actiniopteris_semiflabellata	No	NA	Nelsen, Matthew P., Richard H. Ree, and Corrie S. Moreau. "Ant–plant interactions evolved through increasing interdependence." Proceedings of the National Academy of Sciences 115.48 (2018): 12253-12258.	No
Actinostachys_confusa	No	NA	Nelsen, Matthew P., Richard H. Ree, and Corrie S. Moreau. "Ant–plant interactions evolved through increasing interdependence." Proceedings of the National Academy of Sciences 115.48 (2018): 12253-12258.	No
Actinostachys_digitata	No	NA	Nelsen, Matthew P., Richard H. Ree, and Corrie S. Moreau. "Ant–plant interactions evolved through increasing interdependence." Proceedings of the National Academy of Sciences 115.48 (2018): 12253-12258.	No
Actinostachys_laevigata	No	NA	Nelsen, Matthew P., Richard H. Ree, and Corrie S. Moreau. "Ant–plant interactions evolved through increasing interdependence." Proceedings of the National Academy of Sciences 115.48 (2018): 12253-12258.	No
Actinostachys_pennula	No	NA	Nelsen, Matthew P., Richard H. Ree, and Corrie S. Moreau. "Ant–plant interactions evolved through increasing interdependence." Proceedings of the National Academy of Sciences 115.48 (2018): 12253-12258.	No
Actinostachys_subtrijuga	No	NA	Nelsen, Matthew P., Richard H. Ree, and Corrie S. Moreau. "Ant–plant interactions evolved through increasing interdependence." Proceedings of the National Academy of Sciences 115.48 (2018): 12253-12258.	No
Acystopteris_japonica	No	NA	Nelsen, Matthew P., Richard H. Ree, and Corrie S. Moreau. "Ant–plant interactions evolved through increasing interdependence." Proceedings of the National Academy of Sciences 115.48 (2018): 12253-12258.	No
Acystopteris_taiwaniana	No	NA	Nelsen, Matthew P., Richard H. Ree, and Corrie S. Moreau. "Ant–plant interactions evolved through increasing interdependence." Proceedings of the National Academy of Sciences 115.48 (2018): 12253-12258.	No
Acystopteris_tenuisecta	No	NA	Nelsen, Matthew P., Richard H. Ree, and Corrie S. Moreau. "Ant–plant interactions evolved through increasing interdependence." Proceedings of the National Academy of Sciences 115.48 (2018): 12253-12258.	No
Adenophorus_abietinus	No	NA	Nelsen, Matthew P., Richard H. Ree, and Corrie S. Moreau. "Ant–plant interactions evolved through increasing interdependence." Proceedings of the National Academy of Sciences 115.48 (2018): 12253-12258.	No
Adenophorus_epigaeus	No	NA	Nelsen, Matthew P., Richard H. Ree, and Corrie S. Moreau. "Ant–plant interactions evolved through increasing interdependence." Proceedings of the National Academy of Sciences 115.48 (2018): 12253-12258.	No
Adenophorus_haaliloanus	No	NA	Nelsen, Matthew P., Richard H. Ree, and Corrie S. Moreau. "Ant–plant interactions evolved through increasing interdependence." Proceedings of the National Academy of Sciences 115.48 (2018): 12253-12258.	No
Adenophorus_hymenophylloides	No	NA	Nelsen, Matthew P., Richard H. Ree, and Corrie S. Moreau. "Ant–plant interactions evolved through increasing interdependence." Proceedings of the National Academy of Sciences 115.48 (2018): 12253-12258.	No
Adenophorus_oahuensis	No	NA	Nelsen, Matthew P., Richard H. Ree, and Corrie S. Moreau. "Ant–plant interactions evolved through increasing interdependence." Proceedings of the National Academy of Sciences 115.48 (2018): 12253-12258.	No
Adenophorus_periens	No	NA	Nelsen, Matthew P., Richard H. Ree, and Corrie S. Moreau. "Ant–plant interactions evolved through increasing interdependence." Proceedings of the National Academy of Sciences 115.48 (2018): 12253-12258.	No
Adenophorus_sarmentosus	No	NA	Nelsen, Matthew P., Richard H. Ree, and Corrie S. Moreau. "Ant–plant interactions evolved through increasing interdependence." Proceedings of the National Academy of Sciences 115.48 (2018): 12253-12258.	No
Adenophorus_tamariscinus	No	NA	Nelsen, Matthew P., Richard H. Ree, and Corrie S. Moreau. "Ant–plant interactions evolved through increasing interdependence." Proceedings of the National Academy of Sciences 115.48 (2018): 12253-12258.	No
Adenophorus_tenellus	No	NA	Nelsen, Matthew P., Richard H. Ree, and Corrie S. Moreau. "Ant–plant interactions evolved through increasing interdependence." Proceedings of the National Academy of Sciences 115.48 (2018): 12253-12258.	No
Adenophorus_tripinnatifidus	No	NA	Nelsen, Matthew P., Richard H. Ree, and Corrie S. Moreau. "Ant–plant interactions evolved through increasing interdependence." Proceedings of the National Academy of Sciences 115.48 (2018): 12253-12258.	No
Adiantopsis_alata	No	NA	Nelsen, Matthew P., Richard H. Ree, and Corrie S. Moreau. "Ant–plant interactions evolved through increasing interdependence." Proceedings of the National Academy of Sciences 115.48 (2018): 12253-12258.	No
Adiantopsis_aurea	No	NA	Nelsen, Matthew P., Richard H. Ree, and Corrie S. Moreau. "Ant–plant interactions evolved through increasing interdependence." Proceedings of the National Academy of Sciences 115.48 (2018): 12253-12258.	No
Adiantopsis_australopedata	No	NA	Nelsen, Matthew P., Richard H. Ree, and Corrie S. Moreau. "Ant–plant interactions evolved through increasing interdependence." Proceedings of the National Academy of Sciences 115.48 (2018): 12253-12258.	No
Adiantopsis_chlorophylla	No	NA	Nelsen, Matthew P., Richard H. Ree, and Corrie S. Moreau. "Ant–plant interactions evolved through increasing interdependence." Proceedings of the National Academy of Sciences 115.48 (2018): 12253-12258.	No
Adiantopsis_dactylifera	No	NA	Nelsen, Matthew P., Richard H. Ree, and Corrie S. Moreau. "Ant–plant interactions evolved through increasing interdependence." Proceedings of the National Academy of Sciences 115.48 (2018): 12253-12258.	No
Adiantopsis_dichotoma	No	NA	Nelsen, Matthew P., Richard H. Ree, and Corrie S. Moreau. "Ant–plant interactions evolved through increasing interdependence." Proceedings of the National Academy of Sciences 115.48 (2018): 12253-12258.	No
Adiantopsis_flexuosa	No	NA	Nelsen, Matthew P., Richard H. Ree, and Corrie S. Moreau. "Ant–plant interactions evolved through increasing interdependence." Proceedings of the National Academy of Sciences 115.48 (2018): 12253-12258.	No
Adiantopsis_lindigii	No	NA	Nelsen, Matthew P., Richard H. Ree, and Corrie S. Moreau. "Ant–plant interactions evolved through increasing interdependence." Proceedings of the National Academy of Sciences 115.48 (2018): 12253-12258.	No
Adiantopsis_monticola	No	NA	Nelsen, Matthew P., Richard H. Ree, and Corrie S. Moreau. "Ant–plant interactions evolved through increasing interdependence." Proceedings of the National Academy of Sciences 115.48 (2018): 12253-12258.	No
Adiantopsis_orbignyana	No	NA	Nelsen, Matthew P., Richard H. Ree, and Corrie S. Moreau. "Ant–plant interactions evolved through increasing interdependence." Proceedings of the National Academy of Sciences 115.48 (2018): 12253-12258.	No
Adiantopsis_parvisegmenta	No	NA	Nelsen, Matthew P., Richard H. Ree, and Corrie S. Moreau. "Ant–plant interactions evolved through increasing interdependence." Proceedings of the National Academy of Sciences 115.48 (2018): 12253-12258.	No
Adiantopsis_paupercula	No	NA	Nelsen, Matthew P., Richard H. Ree, and Corrie S. Moreau. "Ant–plant interactions evolved through increasing interdependence." Proceedings of the National Academy of Sciences 115.48 (2018): 12253-12258.	No
Adiantopsis_pedata	No	NA	Nelsen, Matthew P., Richard H. Ree, and Corrie S. Moreau. "Ant–plant interactions evolved through increasing interdependence." Proceedings of the National Academy of Sciences 115.48 (2018): 12253-12258.	No
Adiantopsis_pentagona	No	NA	Nelsen, Matthew P., Richard H. Ree, and Corrie S. Moreau. "Ant–plant interactions evolved through increasing interdependence." Proceedings of the National Academy of Sciences 115.48 (2018): 12253-12258.	No
Adiantopsis_perfasciculata	No	NA	Nelsen, Matthew P., Richard H. Ree, and Corrie S. Moreau. "Ant–plant interactions evolved through increasing interdependence." Proceedings of the National Academy of Sciences 115.48 (2018): 12253-12258.	No
Adiantopsis_propinqua	No	NA	Nelsen, Matthew P., Richard H. Ree, and Corrie S. Moreau. "Ant–plant interactions evolved through increasing interdependence." Proceedings of the National Academy of Sciences 115.48 (2018): 12253-12258.	No
Adiantopsis_radiata	No	NA	Nelsen, Matthew P., Richard H. Ree, and Corrie S. Moreau. "Ant–plant interactions evolved through increasing interdependence." Proceedings of the National Academy of Sciences 115.48 (2018): 12253-12258.	No
Adiantopsis_reesii	No	NA	Nelsen, Matthew P., Richard H. Ree, and Corrie S. Moreau. "Ant–plant interactions evolved through increasing interdependence." Proceedings of the National Academy of Sciences 115.48 (2018): 12253-12258.	No
Adiantopsis_regularis	No	NA	Nelsen, Matthew P., Richard H. Ree, and Corrie S. Moreau. "Ant–plant interactions evolved through increasing interdependence." Proceedings of the National Academy of Sciences 115.48 (2018): 12253-12258.	No
Adiantopsis_rupicola	No	NA	Nelsen, Matthew P., Richard H. Ree, and Corrie S. Moreau. "Ant–plant interactions evolved through increasing interdependence." Proceedings of the National Academy of Sciences 115.48 (2018): 12253-12258.	No
Adiantopsis_seemannii	No	NA	Nelsen, Matthew P., Richard H. Ree, and Corrie S. Moreau. "Ant–plant interactions evolved through increasing interdependence." Proceedings of the National Academy of Sciences 115.48 (2018): 12253-12258.	No
Adiantopsis_senae	No	NA	Nelsen, Matthew P., Richard H. Ree, and Corrie S. Moreau. "Ant–plant interactions evolved through increasing interdependence." Proceedings of the National Academy of Sciences 115.48 (2018): 12253-12258.	No
Adiantopsis_ternata	No	NA	Nelsen, Matthew P., Richard H. Ree, and Corrie S. Moreau. "Ant–plant interactions evolved through increasing interdependence." Proceedings of the National Academy of Sciences 115.48 (2018): 12253-12258.	No
Adiantopsis_timida	No	NA	Nelsen, Matthew P., Richard H. Ree, and Corrie S. Moreau. "Ant–plant interactions evolved through increasing interdependence." Proceedings of the National Academy of Sciences 115.48 (2018): 12253-12258.	No
Adiantopsis_trifurcata	No	NA	Nelsen, Matthew P., Richard H. Ree, and Corrie S. Moreau. "Ant–plant interactions evolved through increasing interdependence." Proceedings of the National Academy of Sciences 115.48 (2018): 12253-12258.	No
Adiantopsis_tweediana	No	NA	Nelsen, Matthew P., Richard H. Ree, and Corrie S. Moreau. "Ant–plant interactions evolved through increasing interdependence." Proceedings of the National Academy of Sciences 115.48 (2018): 12253-12258.	No
Adiantopsis_vincentii	No	NA	Nelsen, Matthew P., Richard H. Ree, and Corrie S. Moreau. "Ant–plant interactions evolved through increasing interdependence." Proceedings of the National Academy of Sciences 115.48 (2018): 12253-12258.	No
Adiantum_abscissum	No	NA	Nelsen, Matthew P., Richard H. Ree, and Corrie S. Moreau. "Ant–plant interactions evolved through increasing interdependence." Proceedings of the National Academy of Sciences 115.48 (2018): 12253-12258.	No
Adiantum_adiantoides	No	NA	Nelsen, Matthew P., Richard H. Ree, and Corrie S. Moreau. "Ant–plant interactions evolved through increasing interdependence." Proceedings of the National Academy of Sciences 115.48 (2018): 12253-12258.	No
Adiantum_aethiopicum	No	NA	Nelsen, Matthew P., Richard H. Ree, and Corrie S. Moreau. "Ant–plant interactions evolved through increasing interdependence." Proceedings of the National Academy of Sciences 115.48 (2018): 12253-12258.	No
Adiantum_alan-smithii	No	NA	Nelsen, Matthew P., Richard H. Ree, and Corrie S. Moreau. "Ant–plant interactions evolved through increasing interdependence." Proceedings of the National Academy of Sciences 115.48 (2018): 12253-12258.	No
Adiantum_alarconianum	No	NA	Nelsen, Matthew P., Richard H. Ree, and Corrie S. Moreau. "Ant–plant interactions evolved through increasing interdependence." Proceedings of the National Academy of Sciences 115.48 (2018): 12253-12258.	No
Adiantum_aleuticum	No	NA	Nelsen, Matthew P., Richard H. Ree, and Corrie S. Moreau. "Ant–plant interactions evolved through increasing interdependence." Proceedings of the National Academy of Sciences 115.48 (2018): 12253-12258.	No
Adiantum_alomae	No	NA	Nelsen, Matthew P., Richard H. Ree, and Corrie S. Moreau. "Ant–plant interactions evolved through increasing interdependence." Proceedings of the National Academy of Sciences 115.48 (2018): 12253-12258.	No
Adiantum_amplum	No	NA	Nelsen, Matthew P., Richard H. Ree, and Corrie S. Moreau. "Ant–plant interactions evolved through increasing interdependence." Proceedings of the National Academy of Sciences 115.48 (2018): 12253-12258.	No
Adiantum_anceps	No	NA	Nelsen, Matthew P., Richard H. Ree, and Corrie S. Moreau. "Ant–plant interactions evolved through increasing interdependence." Proceedings of the National Academy of Sciences 115.48 (2018): 12253-12258.	No
Adiantum_andicola	No	NA	Nelsen, Matthew P., Richard H. Ree, and Corrie S. Moreau. "Ant–plant interactions evolved through increasing interdependence." Proceedings of the National Academy of Sciences 115.48 (2018): 12253-12258.	No
Adiantum_aneitense	No	NA	Nelsen, Matthew P., Richard H. Ree, and Corrie S. Moreau. "Ant–plant interactions evolved through increasing interdependence." Proceedings of the National Academy of Sciences 115.48 (2018): 12253-12258.	No
Adiantum_argutum	No	NA	Nelsen, Matthew P., Richard H. Ree, and Corrie S. Moreau. "Ant–plant interactions evolved through increasing interdependence." Proceedings of the National Academy of Sciences 115.48 (2018): 12253-12258.	No
Adiantum_atroviride	No	NA	Nelsen, Matthew P., Richard H. Ree, and Corrie S. Moreau. "Ant–plant interactions evolved through increasing interdependence." Proceedings of the National Academy of Sciences 115.48 (2018): 12253-12258.	No
Adiantum_braunii	No	NA	Nelsen, Matthew P., Richard H. Ree, and Corrie S. Moreau. "Ant–plant interactions evolved through increasing interdependence." Proceedings of the National Academy of Sciences 115.48 (2018): 12253-12258.	No
Adiantum_cajennense	No	NA	Nelsen, Matthew P., Richard H. Ree, and Corrie S. Moreau. "Ant–plant interactions evolved through increasing interdependence." Proceedings of the National Academy of Sciences 115.48 (2018): 12253-12258.	No
Adiantum_calcareum	No	NA	Nelsen, Matthew P., Richard H. Ree, and Corrie S. Moreau. "Ant–plant interactions evolved through increasing interdependence." Proceedings of the National Academy of Sciences 115.48 (2018): 12253-12258.	No
Adiantum_camptorachis	No	NA	Nelsen, Matthew P., Richard H. Ree, and Corrie S. Moreau. "Ant–plant interactions evolved through increasing interdependence." Proceedings of the National Academy of Sciences 115.48 (2018): 12253-12258.	No
Adiantum_capillatum	No	NA	Nelsen, Matthew P., Richard H. Ree, and Corrie S. Moreau. "Ant–plant interactions evolved through increasing interdependence." Proceedings of the National Academy of Sciences 115.48 (2018): 12253-12258.	No
Adiantum_capillus-junonis	No	NA	Nelsen, Matthew P., Richard H. Ree, and Corrie S. Moreau. "Ant–plant interactions evolved through increasing interdependence." Proceedings of the National Academy of Sciences 115.48 (2018): 12253-12258.	No
Adiantum_capillus-veneris	No	NA	Nelsen, Matthew P., Richard H. Ree, and Corrie S. Moreau. "Ant–plant interactions evolved through increasing interdependence." Proceedings of the National Academy of Sciences 115.48 (2018): 12253-12258.	No
Adiantum_caudatum	No	NA	Nelsen, Matthew P., Richard H. Ree, and Corrie S. Moreau. "Ant–plant interactions evolved through increasing interdependence." Proceedings of the National Academy of Sciences 115.48 (2018): 12253-12258.	No
Adiantum_chienii	No	NA	Nelsen, Matthew P., Richard H. Ree, and Corrie S. Moreau. "Ant–plant interactions evolved through increasing interdependence." Proceedings of the National Academy of Sciences 115.48 (2018): 12253-12258.	No
Adiantum_chilense	No	NA	Nelsen, Matthew P., Richard H. Ree, and Corrie S. Moreau. "Ant–plant interactions evolved through increasing interdependence." Proceedings of the National Academy of Sciences 115.48 (2018): 12253-12258.	No
Adiantum_ciliatum	No	NA	Nelsen, Matthew P., Richard H. Ree, and Corrie S. Moreau. "Ant–plant interactions evolved through increasing interdependence." Proceedings of the National Academy of Sciences 115.48 (2018): 12253-12258.	No
Adiantum_cinnamomeum	No	NA	Nelsen, Matthew P., Richard H. Ree, and Corrie S. Moreau. "Ant–plant interactions evolved through increasing interdependence." Proceedings of the National Academy of Sciences 115.48 (2018): 12253-12258.	No
Adiantum_comorense	No	NA	Nelsen, Matthew P., Richard H. Ree, and Corrie S. Moreau. "Ant–plant interactions evolved through increasing interdependence." Proceedings of the National Academy of Sciences 115.48 (2018): 12253-12258.	No
Adiantum_concinnum	No	NA	Nelsen, Matthew P., Richard H. Ree, and Corrie S. Moreau. "Ant–plant interactions evolved through increasing interdependence." Proceedings of the National Academy of Sciences 115.48 (2018): 12253-12258.	No
Adiantum_cunninghamii	No	NA	Nelsen, Matthew P., Richard H. Ree, and Corrie S. Moreau. "Ant–plant interactions evolved through increasing interdependence." Proceedings of the National Academy of Sciences 115.48 (2018): 12253-12258.	No
Adiantum_curvatum	No	NA	Nelsen, Matthew P., Richard H. Ree, and Corrie S. Moreau. "Ant–plant interactions evolved through increasing interdependence." Proceedings of the National Academy of Sciences 115.48 (2018): 12253-12258.	No
Adiantum_davidii	No	NA	Nelsen, Matthew P., Richard H. Ree, and Corrie S. Moreau. "Ant–plant interactions evolved through increasing interdependence." Proceedings of the National Academy of Sciences 115.48 (2018): 12253-12258.	No
Adiantum_dawsonii	No	NA	Nelsen, Matthew P., Richard H. Ree, and Corrie S. Moreau. "Ant–plant interactions evolved through increasing interdependence." Proceedings of the National Academy of Sciences 115.48 (2018): 12253-12258.	No
Adiantum_decoratum	No	NA	Nelsen, Matthew P., Richard H. Ree, and Corrie S. Moreau. "Ant–plant interactions evolved through increasing interdependence." Proceedings of the National Academy of Sciences 115.48 (2018): 12253-12258.	No
Adiantum_deflectens	No	NA	Nelsen, Matthew P., Richard H. Ree, and Corrie S. Moreau. "Ant–plant interactions evolved through increasing interdependence." Proceedings of the National Academy of Sciences 115.48 (2018): 12253-12258.	No
Adiantum_delicatulum	No	NA	Nelsen, Matthew P., Richard H. Ree, and Corrie S. Moreau. "Ant–plant interactions evolved through increasing interdependence." Proceedings of the National Academy of Sciences 115.48 (2018): 12253-12258.	No
Adiantum_deltoideum	No	NA	Nelsen, Matthew P., Richard H. Ree, and Corrie S. Moreau. "Ant–plant interactions evolved through increasing interdependence." Proceedings of the National Academy of Sciences 115.48 (2018): 12253-12258.	No
Adiantum_dentatum	No	NA	Nelsen, Matthew P., Richard H. Ree, and Corrie S. Moreau. "Ant–plant interactions evolved through increasing interdependence." Proceedings of the National Academy of Sciences 115.48 (2018): 12253-12258.	No
Adiantum_diaphanum	No	NA	Nelsen, Matthew P., Richard H. Ree, and Corrie S. Moreau. "Ant–plant interactions evolved through increasing interdependence." Proceedings of the National Academy of Sciences 115.48 (2018): 12253-12258.	No
Adiantum_digitatum	No	NA	Nelsen, Matthew P., Richard H. Ree, and Corrie S. Moreau. "Ant–plant interactions evolved through increasing interdependence." Proceedings of the National Academy of Sciences 115.48 (2018): 12253-12258.	No
Adiantum_diogoanum	No	NA	Nelsen, Matthew P., Richard H. Ree, and Corrie S. Moreau. "Ant–plant interactions evolved through increasing interdependence." Proceedings of the National Academy of Sciences 115.48 (2018): 12253-12258.	No
Adiantum_discolor	No	NA	Nelsen, Matthew P., Richard H. Ree, and Corrie S. Moreau. "Ant–plant interactions evolved through increasing interdependence." Proceedings of the National Academy of Sciences 115.48 (2018): 12253-12258.	No
Adiantum_dolosum	No	NA	Nelsen, Matthew P., Richard H. Ree, and Corrie S. Moreau. "Ant–plant interactions evolved through increasing interdependence." Proceedings of the National Academy of Sciences 115.48 (2018): 12253-12258.	No
Adiantum_edgeworthii	No	NA	Nelsen, Matthew P., Richard H. Ree, and Corrie S. Moreau. "Ant–plant interactions evolved through increasing interdependence." Proceedings of the National Academy of Sciences 115.48 (2018): 12253-12258.	No
Adiantum_erythrochlamys	No	NA	Nelsen, Matthew P., Richard H. Ree, and Corrie S. Moreau. "Ant–plant interactions evolved through increasing interdependence." Proceedings of the National Academy of Sciences 115.48 (2018): 12253-12258.	No
Adiantum_excisum	No	NA	Nelsen, Matthew P., Richard H. Ree, and Corrie S. Moreau. "Ant–plant interactions evolved through increasing interdependence." Proceedings of the National Academy of Sciences 115.48 (2018): 12253-12258.	No
Adiantum_feei	No	NA	Nelsen, Matthew P., Richard H. Ree, and Corrie S. Moreau. "Ant–plant interactions evolved through increasing interdependence." Proceedings of the National Academy of Sciences 115.48 (2018): 12253-12258.	No
Adiantum_fengianum	No	NA	Nelsen, Matthew P., Richard H. Ree, and Corrie S. Moreau. "Ant–plant interactions evolved through increasing interdependence." Proceedings of the National Academy of Sciences 115.48 (2018): 12253-12258.	No
Adiantum_flabellulatum	No	NA	Nelsen, Matthew P., Richard H. Ree, and Corrie S. Moreau. "Ant–plant interactions evolved through increasing interdependence." Proceedings of the National Academy of Sciences 115.48 (2018): 12253-12258.	No
Adiantum_formosanum	No	NA	Nelsen, Matthew P., Richard H. Ree, and Corrie S. Moreau. "Ant–plant interactions evolved through increasing interdependence." Proceedings of the National Academy of Sciences 115.48 (2018): 12253-12258.	No
Adiantum_formosum	No	NA	Nelsen, Matthew P., Richard H. Ree, and Corrie S. Moreau. "Ant–plant interactions evolved through increasing interdependence." Proceedings of the National Academy of Sciences 115.48 (2018): 12253-12258.	No
Adiantum_fournieri	No	NA	Nelsen, Matthew P., Richard H. Ree, and Corrie S. Moreau. "Ant–plant interactions evolved through increasing interdependence." Proceedings of the National Academy of Sciences 115.48 (2018): 12253-12258.	No
Adiantum_fragile	No	NA	Nelsen, Matthew P., Richard H. Ree, and Corrie S. Moreau. "Ant–plant interactions evolved through increasing interdependence." Proceedings of the National Academy of Sciences 115.48 (2018): 12253-12258.	No
Adiantum_fuliginosum	No	NA	Nelsen, Matthew P., Richard H. Ree, and Corrie S. Moreau. "Ant–plant interactions evolved through increasing interdependence." Proceedings of the National Academy of Sciences 115.48 (2018): 12253-12258.	No
Adiantum_fulvum	No	NA	Nelsen, Matthew P., Richard H. Ree, and Corrie S. Moreau. "Ant–plant interactions evolved through increasing interdependence." Proceedings of the National Academy of Sciences 115.48 (2018): 12253-12258.	No
Adiantum_galeottianum	No	NA	Nelsen, Matthew P., Richard H. Ree, and Corrie S. Moreau. "Ant–plant interactions evolved through increasing interdependence." Proceedings of the National Academy of Sciences 115.48 (2018): 12253-12258.	No
Adiantum_gertrudis	No	NA	Nelsen, Matthew P., Richard H. Ree, and Corrie S. Moreau. "Ant–plant interactions evolved through increasing interdependence." Proceedings of the National Academy of Sciences 115.48 (2018): 12253-12258.	No
Adiantum_glabrum	No	NA	Nelsen, Matthew P., Richard H. Ree, and Corrie S. Moreau. "Ant–plant interactions evolved through increasing interdependence." Proceedings of the National Academy of Sciences 115.48 (2018): 12253-12258.	No
Adiantum_glaucescens	No	NA	Nelsen, Matthew P., Richard H. Ree, and Corrie S. Moreau. "Ant–plant interactions evolved through increasing interdependence." Proceedings of the National Academy of Sciences 115.48 (2018): 12253-12258.	No
Adiantum_gracile	No	NA	Nelsen, Matthew P., Richard H. Ree, and Corrie S. Moreau. "Ant–plant interactions evolved through increasing interdependence." Proceedings of the National Academy of Sciences 115.48 (2018): 12253-12258.	No
Adiantum_gravesii	No	NA	Nelsen, Matthew P., Richard H. Ree, and Corrie S. Moreau. "Ant–plant interactions evolved through increasing interdependence." Proceedings of the National Academy of Sciences 115.48 (2018): 12253-12258.	No
Adiantum_henslovianum	No	NA	Nelsen, Matthew P., Richard H. Ree, and Corrie S. Moreau. "Ant–plant interactions evolved through increasing interdependence." Proceedings of the National Academy of Sciences 115.48 (2018): 12253-12258.	No
Adiantum_hirsutum	No	NA	Nelsen, Matthew P., Richard H. Ree, and Corrie S. Moreau. "Ant–plant interactions evolved through increasing interdependence." Proceedings of the National Academy of Sciences 115.48 (2018): 12253-12258.	No
Adiantum_hispidulum	No	NA	Nelsen, Matthew P., Richard H. Ree, and Corrie S. Moreau. "Ant–plant interactions evolved through increasing interdependence." Proceedings of the National Academy of Sciences 115.48 (2018): 12253-12258.	No
Adiantum_hornei	No	NA	Nelsen, Matthew P., Richard H. Ree, and Corrie S. Moreau. "Ant–plant interactions evolved through increasing interdependence." Proceedings of the National Academy of Sciences 115.48 (2018): 12253-12258.	No
Adiantum_hosei	No	NA	Nelsen, Matthew P., Richard H. Ree, and Corrie S. Moreau. "Ant–plant interactions evolved through increasing interdependence." Proceedings of the National Academy of Sciences 115.48 (2018): 12253-12258.	No
Adiantum_humile	No	NA	Nelsen, Matthew P., Richard H. Ree, and Corrie S. Moreau. "Ant–plant interactions evolved through increasing interdependence." Proceedings of the National Academy of Sciences 115.48 (2018): 12253-12258.	No
Adiantum_incisum	No	NA	Nelsen, Matthew P., Richard H. Ree, and Corrie S. Moreau. "Ant–plant interactions evolved through increasing interdependence." Proceedings of the National Academy of Sciences 115.48 (2018): 12253-12258.	No
Adiantum_induratum	No	NA	Nelsen, Matthew P., Richard H. Ree, and Corrie S. Moreau. "Ant–plant interactions evolved through increasing interdependence." Proceedings of the National Academy of Sciences 115.48 (2018): 12253-12258.	No
Adiantum_intermedium	No	NA	Nelsen, Matthew P., Richard H. Ree, and Corrie S. Moreau. "Ant–plant interactions evolved through increasing interdependence." Proceedings of the National Academy of Sciences 115.48 (2018): 12253-12258.	No
Adiantum_isthmicum	No	NA	Nelsen, Matthew P., Richard H. Ree, and Corrie S. Moreau. "Ant–plant interactions evolved through increasing interdependence." Proceedings of the National Academy of Sciences 115.48 (2018): 12253-12258.	No
Adiantum_jordanii	No	NA	Nelsen, Matthew P., Richard H. Ree, and Corrie S. Moreau. "Ant–plant interactions evolved through increasing interdependence." Proceedings of the National Academy of Sciences 115.48 (2018): 12253-12258.	No
Adiantum_juxtapositum	No	NA	Nelsen, Matthew P., Richard H. Ree, and Corrie S. Moreau. "Ant–plant interactions evolved through increasing interdependence." Proceedings of the National Academy of Sciences 115.48 (2018): 12253-12258.	No
Adiantum_krameri	No	NA	Nelsen, Matthew P., Richard H. Ree, and Corrie S. Moreau. "Ant–plant interactions evolved through increasing interdependence." Proceedings of the National Academy of Sciences 115.48 (2018): 12253-12258.	No
Adiantum_latifolium	No	NA	Nelsen, Matthew P., Richard H. Ree, and Corrie S. Moreau. "Ant–plant interactions evolved through increasing interdependence." Proceedings of the National Academy of Sciences 115.48 (2018): 12253-12258.	No
Adiantum_leprieurii	No	NA	Nelsen, Matthew P., Richard H. Ree, and Corrie S. Moreau. "Ant–plant interactions evolved through increasing interdependence." Proceedings of the National Academy of Sciences 115.48 (2018): 12253-12258.	No
Adiantum_lianxianense	No	NA	Nelsen, Matthew P., Richard H. Ree, and Corrie S. Moreau. "Ant–plant interactions evolved through increasing interdependence." Proceedings of the National Academy of Sciences 115.48 (2018): 12253-12258.	No
Adiantum_longzhouensis	No	NA	Nelsen, Matthew P., Richard H. Ree, and Corrie S. Moreau. "Ant–plant interactions evolved through increasing interdependence." Proceedings of the National Academy of Sciences 115.48 (2018): 12253-12258.	No
Adiantum_lorentzii	No	NA	Nelsen, Matthew P., Richard H. Ree, and Corrie S. Moreau. "Ant–plant interactions evolved through increasing interdependence." Proceedings of the National Academy of Sciences 115.48 (2018): 12253-12258.	No
Adiantum_lucidum	No	NA	Nelsen, Matthew P., Richard H. Ree, and Corrie S. Moreau. "Ant–plant interactions evolved through increasing interdependence." Proceedings of the National Academy of Sciences 115.48 (2018): 12253-12258.	No
Adiantum_macrocladum	No	NA	Nelsen, Matthew P., Richard H. Ree, and Corrie S. Moreau. "Ant–plant interactions evolved through increasing interdependence." Proceedings of the National Academy of Sciences 115.48 (2018): 12253-12258.	No
Adiantum_macrophyllum	No	NA	Nelsen, Matthew P., Richard H. Ree, and Corrie S. Moreau. "Ant–plant interactions evolved through increasing interdependence." Proceedings of the National Academy of Sciences 115.48 (2018): 12253-12258.	No
Adiantum_madagascariense	No	NA	Nelsen, Matthew P., Richard H. Ree, and Corrie S. Moreau. "Ant–plant interactions evolved through increasing interdependence." Proceedings of the National Academy of Sciences 115.48 (2018): 12253-12258.	No
Adiantum_mariesii	No	NA	Nelsen, Matthew P., Richard H. Ree, and Corrie S. Moreau. "Ant–plant interactions evolved through increasing interdependence." Proceedings of the National Academy of Sciences 115.48 (2018): 12253-12258.	No
Adiantum_mathewsianum	No	NA	Nelsen, Matthew P., Richard H. Ree, and Corrie S. Moreau. "Ant–plant interactions evolved through increasing interdependence." Proceedings of the National Academy of Sciences 115.48 (2018): 12253-12258.	No
Adiantum_mcvaughii	No	NA	Nelsen, Matthew P., Richard H. Ree, and Corrie S. Moreau. "Ant–plant interactions evolved through increasing interdependence." Proceedings of the National Academy of Sciences 115.48 (2018): 12253-12258.	No
Adiantum_meishanianum	No	NA	Nelsen, Matthew P., Richard H. Ree, and Corrie S. Moreau. "Ant–plant interactions evolved through increasing interdependence." Proceedings of the National Academy of Sciences 115.48 (2018): 12253-12258.	No
Adiantum_melanoleucum	No	NA	Nelsen, Matthew P., Richard H. Ree, and Corrie S. Moreau. "Ant–plant interactions evolved through increasing interdependence." Proceedings of the National Academy of Sciences 115.48 (2018): 12253-12258.	No
Adiantum_mendoncae	No	NA	Nelsen, Matthew P., Richard H. Ree, and Corrie S. Moreau. "Ant–plant interactions evolved through increasing interdependence." Proceedings of the National Academy of Sciences 115.48 (2018): 12253-12258.	No
Adiantum_menglianense	No	NA	Nelsen, Matthew P., Richard H. Ree, and Corrie S. Moreau. "Ant–plant interactions evolved through increasing interdependence." Proceedings of the National Academy of Sciences 115.48 (2018): 12253-12258.	No
Adiantum_monochlamys	No	NA	Nelsen, Matthew P., Richard H. Ree, and Corrie S. Moreau. "Ant–plant interactions evolved through increasing interdependence." Proceedings of the National Academy of Sciences 115.48 (2018): 12253-12258.	No
Adiantum_mynsseniae	No	NA	Nelsen, Matthew P., Richard H. Ree, and Corrie S. Moreau. "Ant–plant interactions evolved through increasing interdependence." Proceedings of the National Academy of Sciences 115.48 (2018): 12253-12258.	No
Adiantum_myriosorum	No	NA	Nelsen, Matthew P., Richard H. Ree, and Corrie S. Moreau. "Ant–plant interactions evolved through increasing interdependence." Proceedings of the National Academy of Sciences 115.48 (2018): 12253-12258.	No
Adiantum_nelumboides	No	NA	Nelsen, Matthew P., Richard H. Ree, and Corrie S. Moreau. "Ant–plant interactions evolved through increasing interdependence." Proceedings of the National Academy of Sciences 115.48 (2018): 12253-12258.	No
Adiantum_novae-caledoniae	No	NA	Nelsen, Matthew P., Richard H. Ree, and Corrie S. Moreau. "Ant–plant interactions evolved through increasing interdependence." Proceedings of the National Academy of Sciences 115.48 (2018): 12253-12258.	No
Adiantum_oaxacanum	No	NA	Nelsen, Matthew P., Richard H. Ree, and Corrie S. Moreau. "Ant–plant interactions evolved through increasing interdependence." Proceedings of the National Academy of Sciences 115.48 (2018): 12253-12258.	No
Adiantum_obliquum	No	NA	Nelsen, Matthew P., Richard H. Ree, and Corrie S. Moreau. "Ant–plant interactions evolved through increasing interdependence." Proceedings of the National Academy of Sciences 115.48 (2018): 12253-12258.	No
Adiantum_obovatum	No	NA	Nelsen, Matthew P., Richard H. Ree, and Corrie S. Moreau. "Ant–plant interactions evolved through increasing interdependence." Proceedings of the National Academy of Sciences 115.48 (2018): 12253-12258.	No
Adiantum_ogasawarense	No	NA	Nelsen, Matthew P., Richard H. Ree, and Corrie S. Moreau. "Ant–plant interactions evolved through increasing interdependence." Proceedings of the National Academy of Sciences 115.48 (2018): 12253-12258.	No
Adiantum_orbignyanum	No	NA	Nelsen, Matthew P., Richard H. Ree, and Corrie S. Moreau. "Ant–plant interactions evolved through increasing interdependence." Proceedings of the National Academy of Sciences 115.48 (2018): 12253-12258.	No
Adiantum_ornithopodum	No	NA	Nelsen, Matthew P., Richard H. Ree, and Corrie S. Moreau. "Ant–plant interactions evolved through increasing interdependence." Proceedings of the National Academy of Sciences 115.48 (2018): 12253-12258.	No
Adiantum_oyapokense	No	NA	Nelsen, Matthew P., Richard H. Ree, and Corrie S. Moreau. "Ant–plant interactions evolved through increasing interdependence." Proceedings of the National Academy of Sciences 115.48 (2018): 12253-12258.	No
Adiantum_paraense	No	NA	Nelsen, Matthew P., Richard H. Ree, and Corrie S. Moreau. "Ant–plant interactions evolved through increasing interdependence." Proceedings of the National Academy of Sciences 115.48 (2018): 12253-12258.	No
Adiantum_patens	No	NA	Nelsen, Matthew P., Richard H. Ree, and Corrie S. Moreau. "Ant–plant interactions evolved through increasing interdependence." Proceedings of the National Academy of Sciences 115.48 (2018): 12253-12258.	No
Adiantum_pectinatum	No	NA	Nelsen, Matthew P., Richard H. Ree, and Corrie S. Moreau. "Ant–plant interactions evolved through increasing interdependence." Proceedings of the National Academy of Sciences 115.48 (2018): 12253-12258.	No
Adiantum_pedatum	No	NA	Nelsen, Matthew P., Richard H. Ree, and Corrie S. Moreau. "Ant–plant interactions evolved through increasing interdependence." Proceedings of the National Academy of Sciences 115.48 (2018): 12253-12258.	No
Adiantum_peruvianum	No	NA	Nelsen, Matthew P., Richard H. Ree, and Corrie S. Moreau. "Ant–plant interactions evolved through increasing interdependence." Proceedings of the National Academy of Sciences 115.48 (2018): 12253-12258.	No
Adiantum_petiolatum	No	NA	Nelsen, Matthew P., Richard H. Ree, and Corrie S. Moreau. "Ant–plant interactions evolved through increasing interdependence." Proceedings of the National Academy of Sciences 115.48 (2018): 12253-12258.	No
Adiantum_phanerophlebium	No	NA	Nelsen, Matthew P., Richard H. Ree, and Corrie S. Moreau. "Ant–plant interactions evolved through increasing interdependence." Proceedings of the National Academy of Sciences 115.48 (2018): 12253-12258.	No
Adiantum_philippense	No	NA	Nelsen, Matthew P., Richard H. Ree, and Corrie S. Moreau. "Ant–plant interactions evolved through increasing interdependence." Proceedings of the National Academy of Sciences 115.48 (2018): 12253-12258.	No
Adiantum_phyllitidis	No	NA	Nelsen, Matthew P., Richard H. Ree, and Corrie S. Moreau. "Ant–plant interactions evolved through increasing interdependence." Proceedings of the National Academy of Sciences 115.48 (2018): 12253-12258.	No
Adiantum_platyphyllum	No	NA	Nelsen, Matthew P., Richard H. Ree, and Corrie S. Moreau. "Ant–plant interactions evolved through increasing interdependence." Proceedings of the National Academy of Sciences 115.48 (2018): 12253-12258.	No
Adiantum_poeppigianum	No	NA	Nelsen, Matthew P., Richard H. Ree, and Corrie S. Moreau. "Ant–plant interactions evolved through increasing interdependence." Proceedings of the National Academy of Sciences 115.48 (2018): 12253-12258.	No
Adiantum_poiretii	No	NA	Nelsen, Matthew P., Richard H. Ree, and Corrie S. Moreau. "Ant–plant interactions evolved through increasing interdependence." Proceedings of the National Academy of Sciences 115.48 (2018): 12253-12258.	No
Adiantum_polyphyllum	No	NA	Nelsen, Matthew P., Richard H. Ree, and Corrie S. Moreau. "Ant–plant interactions evolved through increasing interdependence." Proceedings of the National Academy of Sciences 115.48 (2018): 12253-12258.	No
Adiantum_pseudotinctum	No	NA	Nelsen, Matthew P., Richard H. Ree, and Corrie S. Moreau. "Ant–plant interactions evolved through increasing interdependence." Proceedings of the National Academy of Sciences 115.48 (2018): 12253-12258.	No
Adiantum_pulverulentum	No	NA	Nelsen, Matthew P., Richard H. Ree, and Corrie S. Moreau. "Ant–plant interactions evolved through increasing interdependence." Proceedings of the National Academy of Sciences 115.48 (2018): 12253-12258.	No
Adiantum_pyramidale	No	NA	Nelsen, Matthew P., Richard H. Ree, and Corrie S. Moreau. "Ant–plant interactions evolved through increasing interdependence." Proceedings of the National Academy of Sciences 115.48 (2018): 12253-12258.	No
Adiantum_raddianum	No	NA	Nelsen, Matthew P., Richard H. Ree, and Corrie S. Moreau. "Ant–plant interactions evolved through increasing interdependence." Proceedings of the National Academy of Sciences 115.48 (2018): 12253-12258.	No
Adiantum_reniforme	No	NA	Nelsen, Matthew P., Richard H. Ree, and Corrie S. Moreau. "Ant–plant interactions evolved through increasing interdependence." Proceedings of the National Academy of Sciences 115.48 (2018): 12253-12258.	No
Adiantum_rhizophorum	No	NA	Nelsen, Matthew P., Richard H. Ree, and Corrie S. Moreau. "Ant–plant interactions evolved through increasing interdependence." Proceedings of the National Academy of Sciences 115.48 (2018): 12253-12258.	No
Adiantum_rhizophytum	No	NA	Nelsen, Matthew P., Richard H. Ree, and Corrie S. Moreau. "Ant–plant interactions evolved through increasing interdependence." Proceedings of the National Academy of Sciences 115.48 (2018): 12253-12258.	No
Adiantum_roborowskii	No	NA	Nelsen, Matthew P., Richard H. Ree, and Corrie S. Moreau. "Ant–plant interactions evolved through increasing interdependence." Proceedings of the National Academy of Sciences 115.48 (2018): 12253-12258.	No
Adiantum_ruizianum	No	NA	Nelsen, Matthew P., Richard H. Ree, and Corrie S. Moreau. "Ant–plant interactions evolved through increasing interdependence." Proceedings of the National Academy of Sciences 115.48 (2018): 12253-12258.	No
Adiantum_scalare	No	NA	Nelsen, Matthew P., Richard H. Ree, and Corrie S. Moreau. "Ant–plant interactions evolved through increasing interdependence." Proceedings of the National Academy of Sciences 115.48 (2018): 12253-12258.	No
Adiantum_schweinfurthii	No	NA	Nelsen, Matthew P., Richard H. Ree, and Corrie S. Moreau. "Ant–plant interactions evolved through increasing interdependence." Proceedings of the National Academy of Sciences 115.48 (2018): 12253-12258.	No
Adiantum_seemannii	No	NA	Nelsen, Matthew P., Richard H. Ree, and Corrie S. Moreau. "Ant–plant interactions evolved through increasing interdependence." Proceedings of the National Academy of Sciences 115.48 (2018): 12253-12258.	No
Adiantum_sericeum	No	NA	Nelsen, Matthew P., Richard H. Ree, and Corrie S. Moreau. "Ant–plant interactions evolved through increasing interdependence." Proceedings of the National Academy of Sciences 115.48 (2018): 12253-12258.	No
Adiantum_serratodentatum	No	NA	Nelsen, Matthew P., Richard H. Ree, and Corrie S. Moreau. "Ant–plant interactions evolved through increasing interdependence." Proceedings of the National Academy of Sciences 115.48 (2018): 12253-12258.	No
Adiantum_shastense	No	NA	Nelsen, Matthew P., Richard H. Ree, and Corrie S. Moreau. "Ant–plant interactions evolved through increasing interdependence." Proceedings of the National Academy of Sciences 115.48 (2018): 12253-12258.	No
Adiantum_shepherdii	No	NA	Nelsen, Matthew P., Richard H. Ree, and Corrie S. Moreau. "Ant–plant interactions evolved through increasing interdependence." Proceedings of the National Academy of Sciences 115.48 (2018): 12253-12258.	No
Adiantum_silvaticum	No	NA	Nelsen, Matthew P., Richard H. Ree, and Corrie S. Moreau. "Ant–plant interactions evolved through increasing interdependence." Proceedings of the National Academy of Sciences 115.48 (2018): 12253-12258.	No
Adiantum_soboliferum	No	NA	Nelsen, Matthew P., Richard H. Ree, and Corrie S. Moreau. "Ant–plant interactions evolved through increasing interdependence." Proceedings of the National Academy of Sciences 115.48 (2018): 12253-12258.	No
Adiantum_stenochlamys	No	NA	Nelsen, Matthew P., Richard H. Ree, and Corrie S. Moreau. "Ant–plant interactions evolved through increasing interdependence." Proceedings of the National Academy of Sciences 115.48 (2018): 12253-12258.	No
Adiantum_subcordatum	No	NA	Nelsen, Matthew P., Richard H. Ree, and Corrie S. Moreau. "Ant–plant interactions evolved through increasing interdependence." Proceedings of the National Academy of Sciences 115.48 (2018): 12253-12258.	No
Adiantum_taiwanianum	No	NA	Nelsen, Matthew P., Richard H. Ree, and Corrie S. Moreau. "Ant–plant interactions evolved through increasing interdependence." Proceedings of the National Academy of Sciences 115.48 (2018): 12253-12258.	No
Adiantum_tenerum	No	NA	Nelsen, Matthew P., Richard H. Ree, and Corrie S. Moreau. "Ant–plant interactions evolved through increasing interdependence." Proceedings of the National Academy of Sciences 115.48 (2018): 12253-12258.	No
Adiantum_terminatum	No	NA	Nelsen, Matthew P., Richard H. Ree, and Corrie S. Moreau. "Ant–plant interactions evolved through increasing interdependence." Proceedings of the National Academy of Sciences 115.48 (2018): 12253-12258.	No
Adiantum_tetraphyllum	No	NA	Nelsen, Matthew P., Richard H. Ree, and Corrie S. Moreau. "Ant–plant interactions evolved through increasing interdependence." Proceedings of the National Academy of Sciences 115.48 (2018): 12253-12258.	No
Adiantum_thalictroides	No	NA	Nelsen, Matthew P., Richard H. Ree, and Corrie S. Moreau. "Ant–plant interactions evolved through increasing interdependence." Proceedings of the National Academy of Sciences 115.48 (2018): 12253-12258.	No
Adiantum_thongthamii	No	NA	Nelsen, Matthew P., Richard H. Ree, and Corrie S. Moreau. "Ant–plant interactions evolved through increasing interdependence." Proceedings of the National Academy of Sciences 115.48 (2018): 12253-12258.	No
Adiantum_tomentosum	No	NA	Nelsen, Matthew P., Richard H. Ree, and Corrie S. Moreau. "Ant–plant interactions evolved through increasing interdependence." Proceedings of the National Academy of Sciences 115.48 (2018): 12253-12258.	No
Adiantum_tracyi	No	NA	Nelsen, Matthew P., Richard H. Ree, and Corrie S. Moreau. "Ant–plant interactions evolved through increasing interdependence." Proceedings of the National Academy of Sciences 115.48 (2018): 12253-12258.	No
Adiantum_trapeziforme	No	NA	Nelsen, Matthew P., Richard H. Ree, and Corrie S. Moreau. "Ant–plant interactions evolved through increasing interdependence." Proceedings of the National Academy of Sciences 115.48 (2018): 12253-12258.	No
Adiantum_tricholepis	No	NA	Nelsen, Matthew P., Richard H. Ree, and Corrie S. Moreau. "Ant–plant interactions evolved through increasing interdependence." Proceedings of the National Academy of Sciences 115.48 (2018): 12253-12258.	No
Adiantum_tuomistoanum	No	NA	Nelsen, Matthew P., Richard H. Ree, and Corrie S. Moreau. "Ant–plant interactions evolved through increasing interdependence." Proceedings of the National Academy of Sciences 115.48 (2018): 12253-12258.	No
Adiantum_urophyllum	No	NA	Nelsen, Matthew P., Richard H. Ree, and Corrie S. Moreau. "Ant–plant interactions evolved through increasing interdependence." Proceedings of the National Academy of Sciences 115.48 (2018): 12253-12258.	No
Adiantum_variopinnatum	No	NA	Nelsen, Matthew P., Richard H. Ree, and Corrie S. Moreau. "Ant–plant interactions evolved through increasing interdependence." Proceedings of the National Academy of Sciences 115.48 (2018): 12253-12258.	No
Adiantum_venustum	No	NA	Nelsen, Matthew P., Richard H. Ree, and Corrie S. Moreau. "Ant–plant interactions evolved through increasing interdependence." Proceedings of the National Academy of Sciences 115.48 (2018): 12253-12258.	No
Adiantum_villosissimum	No	NA	Nelsen, Matthew P., Richard H. Ree, and Corrie S. Moreau. "Ant–plant interactions evolved through increasing interdependence." Proceedings of the National Academy of Sciences 115.48 (2018): 12253-12258.	No
Adiantum_villosum	No	NA	Nelsen, Matthew P., Richard H. Ree, and Corrie S. Moreau. "Ant–plant interactions evolved through increasing interdependence." Proceedings of the National Academy of Sciences 115.48 (2018): 12253-12258.	No
Adiantum_viridescens	No	NA	Nelsen, Matthew P., Richard H. Ree, and Corrie S. Moreau. "Ant–plant interactions evolved through increasing interdependence." Proceedings of the National Academy of Sciences 115.48 (2018): 12253-12258.	No
Adiantum_viridimontanum	No	NA	Nelsen, Matthew P., Richard H. Ree, and Corrie S. Moreau. "Ant–plant interactions evolved through increasing interdependence." Proceedings of the National Academy of Sciences 115.48 (2018): 12253-12258.	No
Adiantum_vogelii	No	NA	Nelsen, Matthew P., Richard H. Ree, and Corrie S. Moreau. "Ant–plant interactions evolved through increasing interdependence." Proceedings of the National Academy of Sciences 115.48 (2018): 12253-12258.	No
Adiantum_wattii	No	NA	Nelsen, Matthew P., Richard H. Ree, and Corrie S. Moreau. "Ant–plant interactions evolved through increasing interdependence." Proceedings of the National Academy of Sciences 115.48 (2018): 12253-12258.	No
Adiantum_wilesianum	No	NA	Nelsen, Matthew P., Richard H. Ree, and Corrie S. Moreau. "Ant–plant interactions evolved through increasing interdependence." Proceedings of the National Academy of Sciences 115.48 (2018): 12253-12258.	No
Adiantum_wilsonii	No	NA	Nelsen, Matthew P., Richard H. Ree, and Corrie S. Moreau. "Ant–plant interactions evolved through increasing interdependence." Proceedings of the National Academy of Sciences 115.48 (2018): 12253-12258.	No
Adiantum_windischii	No	NA	Nelsen, Matthew P., Richard H. Ree, and Corrie S. Moreau. "Ant–plant interactions evolved through increasing interdependence." Proceedings of the National Academy of Sciences 115.48 (2018): 12253-12258.	No
Alansmia_cultrata	No	NA	Nelsen, Matthew P., Richard H. Ree, and Corrie S. Moreau. "Ant–plant interactions evolved through increasing interdependence." Proceedings of the National Academy of Sciences 115.48 (2018): 12253-12258.	No
Alansmia_elastica	No	NA	Nelsen, Matthew P., Richard H. Ree, and Corrie S. Moreau. "Ant–plant interactions evolved through increasing interdependence." Proceedings of the National Academy of Sciences 115.48 (2018): 12253-12258.	No
Alansmia_heteromorpha	No	NA	Nelsen, Matthew P., Richard H. Ree, and Corrie S. Moreau. "Ant–plant interactions evolved through increasing interdependence." Proceedings of the National Academy of Sciences 115.48 (2018): 12253-12258.	No
Alansmia_lanigera	No	NA	Nelsen, Matthew P., Richard H. Ree, and Corrie S. Moreau. "Ant–plant interactions evolved through increasing interdependence." Proceedings of the National Academy of Sciences 115.48 (2018): 12253-12258.	No
Alansmia_senilis	No	NA	Nelsen, Matthew P., Richard H. Ree, and Corrie S. Moreau. "Ant–plant interactions evolved through increasing interdependence." Proceedings of the National Academy of Sciences 115.48 (2018): 12253-12258.	No
Alansmia_smithii	No	NA	Nelsen, Matthew P., Richard H. Ree, and Corrie S. Moreau. "Ant–plant interactions evolved through increasing interdependence." Proceedings of the National Academy of Sciences 115.48 (2018): 12253-12258.	No
Alansmia_stella	No	NA	Nelsen, Matthew P., Richard H. Ree, and Corrie S. Moreau. "Ant–plant interactions evolved through increasing interdependence." Proceedings of the National Academy of Sciences 115.48 (2018): 12253-12258.	No
Alansmia_turrialbae	No	NA	Nelsen, Matthew P., Richard H. Ree, and Corrie S. Moreau. "Ant–plant interactions evolved through increasing interdependence." Proceedings of the National Academy of Sciences 115.48 (2018): 12253-12258.	No
Aleuritopteris_albofusca	No	NA	Nelsen, Matthew P., Richard H. Ree, and Corrie S. Moreau. "Ant–plant interactions evolved through increasing interdependence." Proceedings of the National Academy of Sciences 115.48 (2018): 12253-12258.	No
Aleuritopteris_albomarginata	No	NA	Nelsen, Matthew P., Richard H. Ree, and Corrie S. Moreau. "Ant–plant interactions evolved through increasing interdependence." Proceedings of the National Academy of Sciences 115.48 (2018): 12253-12258.	No
Aleuritopteris_anceps	No	NA	Nelsen, Matthew P., Richard H. Ree, and Corrie S. Moreau. "Ant–plant interactions evolved through increasing interdependence." Proceedings of the National Academy of Sciences 115.48 (2018): 12253-12258.	No
Aleuritopteris_argentea	No	NA	Nelsen, Matthew P., Richard H. Ree, and Corrie S. Moreau. "Ant–plant interactions evolved through increasing interdependence." Proceedings of the National Academy of Sciences 115.48 (2018): 12253-12258.	No
Aleuritopteris_bicolor	No	NA	Nelsen, Matthew P., Richard H. Ree, and Corrie S. Moreau. "Ant–plant interactions evolved through increasing interdependence." Proceedings of the National Academy of Sciences 115.48 (2018): 12253-12258.	No
Aleuritopteris_chrysophylla	No	NA	Nelsen, Matthew P., Richard H. Ree, and Corrie S. Moreau. "Ant–plant interactions evolved through increasing interdependence." Proceedings of the National Academy of Sciences 115.48 (2018): 12253-12258.	No
Aleuritopteris_dubia	No	NA	Nelsen, Matthew P., Richard H. Ree, and Corrie S. Moreau. "Ant–plant interactions evolved through increasing interdependence." Proceedings of the National Academy of Sciences 115.48 (2018): 12253-12258.	No
Aleuritopteris_duclouxii	No	NA	Nelsen, Matthew P., Richard H. Ree, and Corrie S. Moreau. "Ant–plant interactions evolved through increasing interdependence." Proceedings of the National Academy of Sciences 115.48 (2018): 12253-12258.	No
Aleuritopteris_farinosa	No	NA	Nelsen, Matthew P., Richard H. Ree, and Corrie S. Moreau. "Ant–plant interactions evolved through increasing interdependence." Proceedings of the National Academy of Sciences 115.48 (2018): 12253-12258.	No
Aleuritopteris_formosana	No	NA	Nelsen, Matthew P., Richard H. Ree, and Corrie S. Moreau. "Ant–plant interactions evolved through increasing interdependence." Proceedings of the National Academy of Sciences 115.48 (2018): 12253-12258.	No
Aleuritopteris_grevilleoides	No	NA	Nelsen, Matthew P., Richard H. Ree, and Corrie S. Moreau. "Ant–plant interactions evolved through increasing interdependence." Proceedings of the National Academy of Sciences 115.48 (2018): 12253-12258.	No
Aleuritopteris_grisea	No	NA	Nelsen, Matthew P., Richard H. Ree, and Corrie S. Moreau. "Ant–plant interactions evolved through increasing interdependence." Proceedings of the National Academy of Sciences 115.48 (2018): 12253-12258.	No
Aleuritopteris_krameri	No	NA	Nelsen, Matthew P., Richard H. Ree, and Corrie S. Moreau. "Ant–plant interactions evolved through increasing interdependence." Proceedings of the National Academy of Sciences 115.48 (2018): 12253-12258.	No
Aleuritopteris_leptolepis	No	NA	Nelsen, Matthew P., Richard H. Ree, and Corrie S. Moreau. "Ant–plant interactions evolved through increasing interdependence." Proceedings of the National Academy of Sciences 115.48 (2018): 12253-12258.	No
Aleuritopteris_niphobola	No	NA	Nelsen, Matthew P., Richard H. Ree, and Corrie S. Moreau. "Ant–plant interactions evolved through increasing interdependence." Proceedings of the National Academy of Sciences 115.48 (2018): 12253-12258.	No
Aleuritopteris_rosulata	No	NA	Nelsen, Matthew P., Richard H. Ree, and Corrie S. Moreau. "Ant–plant interactions evolved through increasing interdependence." Proceedings of the National Academy of Sciences 115.48 (2018): 12253-12258.	No
Aleuritopteris_rufa	No	NA	Nelsen, Matthew P., Richard H. Ree, and Corrie S. Moreau. "Ant–plant interactions evolved through increasing interdependence." Proceedings of the National Academy of Sciences 115.48 (2018): 12253-12258.	No
Aleuritopteris_scioana	No	NA	Nelsen, Matthew P., Richard H. Ree, and Corrie S. Moreau. "Ant–plant interactions evolved through increasing interdependence." Proceedings of the National Academy of Sciences 115.48 (2018): 12253-12258.	No
Aleuritopteris_squamosa	No	NA	Nelsen, Matthew P., Richard H. Ree, and Corrie S. Moreau. "Ant–plant interactions evolved through increasing interdependence." Proceedings of the National Academy of Sciences 115.48 (2018): 12253-12258.	No
Aleuritopteris_subargentea	No	NA	Nelsen, Matthew P., Richard H. Ree, and Corrie S. Moreau. "Ant–plant interactions evolved through increasing interdependence." Proceedings of the National Academy of Sciences 115.48 (2018): 12253-12258.	No
Aleuritopteris_tamburii	No	NA	Nelsen, Matthew P., Richard H. Ree, and Corrie S. Moreau. "Ant–plant interactions evolved through increasing interdependence." Proceedings of the National Academy of Sciences 115.48 (2018): 12253-12258.	No
Aleuritopteris_veitchii	No	NA	Nelsen, Matthew P., Richard H. Ree, and Corrie S. Moreau. "Ant–plant interactions evolved through increasing interdependence." Proceedings of the National Academy of Sciences 115.48 (2018): 12253-12258.	No
Alsophila_ rebeccae	No	NA	N/A SN BH 000 158 054	Yes
Alsophila_capensis	No	NA	Robert J. Rodin 1190 BH 000 158 047	Yes
Alsophila_colensoi	No	NA	N/A SN BH 000 158 013	Yes
Alsophila_cunninghamii	No	NA	R. & A. Tryon 5549 BH 000 158 057	Yes
Alsophila_dregei	No	NA	Robert J. Rodin 4091 BH 000 158 052; E.A.C.L.E.Schelpe 3130 BH 000 158 051	Yes
Alsophila_firma	No	NA	White, Richard A., and Melvin D. Turner. "The anatomy and occurrence of foliar nectaries in Cyathea (Cyatheaceae)." American Fern Journal 102.2 (2012): 91-113.	No
Alsophila_glabra	Yes	Arb	H.K SN BH 000 158 018; BH 000 158 029	Yes
Alsophila_imrayana	No	NA	Bonnier, Gaston. Les nectaires: étude critique, anatomique et physiologique. G. Masson, 1879.	No
Alsophila_latebrosa	Yes	Arb	W. Norris SN BH 000 158 016; M. Jacobs 5522 BH 000 158 027	Yes
Alsophila_leichhardtiana	Yes	Arb	H.K. 92 BH 000 158 036	Yes
Alsophila_loheri	Yes	Arb	M. Jacobs 5781 BH 000 158 037	Yes
Alsophila_oosora	Yes	Arb	M. Jacobs 5778 BH 000 158 039	Yes
Alsophila_percrassa	Yes	Arb	R. D. Hoogland & R. Schodde7651 BH 000 158 015	Yes
Alsophila_podophylla	Yes	Arb	Y.W.Taam 2070 4006487; Y.W Taam 1169 4006489	Yes
Alsophila_polystichoides	No	NA	White, Richard A., and Melvin D. Turner. "The anatomy and occurrence of foliar nectaries in Cyathea (Cyatheaceae)." American Fern Journal 102.2 (2012): 91-113.	No
Alsophila_ramispina	Yes	Arb	M. Jacobs 5787 BH 000 158 043	Yes
Alsophila_salletii	Yes	Arb	Shiyong pers. comm	No
Alsophila_tahitensis	No	NA	Martin L. Grant 4470 BH 000 158 040	Yes
Amauropelta_amambayensis	No	NA	Nelsen, Matthew P., Richard H. Ree, and Corrie S. Moreau. "Ant–plant interactions evolved through increasing interdependence." Proceedings of the National Academy of Sciences 115.48 (2018): 12253-12258.	No
Amauropelta_amphioxypteris	No	NA	Nelsen, Matthew P., Richard H. Ree, and Corrie S. Moreau. "Ant–plant interactions evolved through increasing interdependence." Proceedings of the National Academy of Sciences 115.48 (2018): 12253-12258.	No
Amauropelta_angustifrons	No	NA	Nelsen, Matthew P., Richard H. Ree, and Corrie S. Moreau. "Ant–plant interactions evolved through increasing interdependence." Proceedings of the National Academy of Sciences 115.48 (2018): 12253-12258.	No
Amauropelta_atrovirens	No	NA	Nelsen, Matthew P., Richard H. Ree, and Corrie S. Moreau. "Ant–plant interactions evolved through increasing interdependence." Proceedings of the National Academy of Sciences 115.48 (2018): 12253-12258.	No
Amauropelta_balbisii	No	NA	Nelsen, Matthew P., Richard H. Ree, and Corrie S. Moreau. "Ant–plant interactions evolved through increasing interdependence." Proceedings of the National Academy of Sciences 115.48 (2018): 12253-12258.	No
Amauropelta_basisceletica	No	NA	Nelsen, Matthew P., Richard H. Ree, and Corrie S. Moreau. "Ant–plant interactions evolved through increasing interdependence." Proceedings of the National Academy of Sciences 115.48 (2018): 12253-12258.	No
Amauropelta_beddomei	No	NA	Nelsen, Matthew P., Richard H. Ree, and Corrie S. Moreau. "Ant–plant interactions evolved through increasing interdependence." Proceedings of the National Academy of Sciences 115.48 (2018): 12253-12258.	No
Amauropelta_bergiana	No	NA	Nelsen, Matthew P., Richard H. Ree, and Corrie S. Moreau. "Ant–plant interactions evolved through increasing interdependence." Proceedings of the National Academy of Sciences 115.48 (2018): 12253-12258.	No
Amauropelta_burkartii	No	NA	Nelsen, Matthew P., Richard H. Ree, and Corrie S. Moreau. "Ant–plant interactions evolved through increasing interdependence." Proceedings of the National Academy of Sciences 115.48 (2018): 12253-12258.	No
Amauropelta_cheilanthoides	No	NA	Nelsen, Matthew P., Richard H. Ree, and Corrie S. Moreau. "Ant–plant interactions evolved through increasing interdependence." Proceedings of the National Academy of Sciences 115.48 (2018): 12253-12258.	No
Amauropelta_consanguinea	No	NA	Nelsen, Matthew P., Richard H. Ree, and Corrie S. Moreau. "Ant–plant interactions evolved through increasing interdependence." Proceedings of the National Academy of Sciences 115.48 (2018): 12253-12258.	No
Amauropelta_corazonensis	No	NA	Nelsen, Matthew P., Richard H. Ree, and Corrie S. Moreau. "Ant–plant interactions evolved through increasing interdependence." Proceedings of the National Academy of Sciences 115.48 (2018): 12253-12258.	No
Amauropelta_cystopteroides	No	NA	Nelsen, Matthew P., Richard H. Ree, and Corrie S. Moreau. "Ant–plant interactions evolved through increasing interdependence." Proceedings of the National Academy of Sciences 115.48 (2018): 12253-12258.	No
Amauropelta_decurtata	No	NA	Nelsen, Matthew P., Richard H. Ree, and Corrie S. Moreau. "Ant–plant interactions evolved through increasing interdependence." Proceedings of the National Academy of Sciences 115.48 (2018): 12253-12258.	No
Amauropelta_eriosorus	No	NA	Nelsen, Matthew P., Richard H. Ree, and Corrie S. Moreau. "Ant–plant interactions evolved through increasing interdependence." Proceedings of the National Academy of Sciences 115.48 (2018): 12253-12258.	No
Amauropelta_firma	No	NA	Nelsen, Matthew P., Richard H. Ree, and Corrie S. Moreau. "Ant–plant interactions evolved through increasing interdependence." Proceedings of the National Academy of Sciences 115.48 (2018): 12253-12258.	No
Amauropelta_germaniana	No	NA	Nelsen, Matthew P., Richard H. Ree, and Corrie S. Moreau. "Ant–plant interactions evolved through increasing interdependence." Proceedings of the National Academy of Sciences 115.48 (2018): 12253-12258.	No
Amauropelta_glanduligera	No	NA	Nelsen, Matthew P., Richard H. Ree, and Corrie S. Moreau. "Ant–plant interactions evolved through increasing interdependence." Proceedings of the National Academy of Sciences 115.48 (2018): 12253-12258.	No
Amauropelta_glandulosolanosa	No	NA	Nelsen, Matthew P., Richard H. Ree, and Corrie S. Moreau. "Ant–plant interactions evolved through increasing interdependence." Proceedings of the National Academy of Sciences 115.48 (2018): 12253-12258.	No
Amauropelta_globulifera	No	NA	Nelsen, Matthew P., Richard H. Ree, and Corrie S. Moreau. "Ant–plant interactions evolved through increasing interdependence." Proceedings of the National Academy of Sciences 115.48 (2018): 12253-12258.	No
Amauropelta_gracilis	No	NA	Nelsen, Matthew P., Richard H. Ree, and Corrie S. Moreau. "Ant–plant interactions evolved through increasing interdependence." Proceedings of the National Academy of Sciences 115.48 (2018): 12253-12258.	No
Amauropelta_heteroclita	No	NA	Nelsen, Matthew P., Richard H. Ree, and Corrie S. Moreau. "Ant–plant interactions evolved through increasing interdependence." Proceedings of the National Academy of Sciences 115.48 (2018): 12253-12258.	No
Amauropelta_heteroptera	No	NA	Nelsen, Matthew P., Richard H. Ree, and Corrie S. Moreau. "Ant–plant interactions evolved through increasing interdependence." Proceedings of the National Academy of Sciences 115.48 (2018): 12253-12258.	No
Amauropelta_inabonensis	No	NA	Nelsen, Matthew P., Richard H. Ree, and Corrie S. Moreau. "Ant–plant interactions evolved through increasing interdependence." Proceedings of the National Academy of Sciences 115.48 (2018): 12253-12258.	No
Amauropelta_juergensii	No	NA	Nelsen, Matthew P., Richard H. Ree, and Corrie S. Moreau. "Ant–plant interactions evolved through increasing interdependence." Proceedings of the National Academy of Sciences 115.48 (2018): 12253-12258.	No
Amauropelta_linkiana	No	NA	Nelsen, Matthew P., Richard H. Ree, and Corrie S. Moreau. "Ant–plant interactions evolved through increasing interdependence." Proceedings of the National Academy of Sciences 115.48 (2018): 12253-12258.	No
Amauropelta_longipilosa	No	NA	Nelsen, Matthew P., Richard H. Ree, and Corrie S. Moreau. "Ant–plant interactions evolved through increasing interdependence." Proceedings of the National Academy of Sciences 115.48 (2018): 12253-12258.	No
Amauropelta_miyagii	No	NA	Nelsen, Matthew P., Richard H. Ree, and Corrie S. Moreau. "Ant–plant interactions evolved through increasing interdependence." Proceedings of the National Academy of Sciences 115.48 (2018): 12253-12258.	No
Amauropelta_nevadensis	No	NA	Nelsen, Matthew P., Richard H. Ree, and Corrie S. Moreau. "Ant–plant interactions evolved through increasing interdependence." Proceedings of the National Academy of Sciences 115.48 (2018): 12253-12258.	No
Amauropelta_noveboracensis	No	NA	Nelsen, Matthew P., Richard H. Ree, and Corrie S. Moreau. "Ant–plant interactions evolved through increasing interdependence." Proceedings of the National Academy of Sciences 115.48 (2018): 12253-12258.	No
Amauropelta_oaxacana	No	NA	Nelsen, Matthew P., Richard H. Ree, and Corrie S. Moreau. "Ant–plant interactions evolved through increasing interdependence." Proceedings of the National Academy of Sciences 115.48 (2018): 12253-12258.	No
Amauropelta_oligocarpa	No	NA	Nelsen, Matthew P., Richard H. Ree, and Corrie S. Moreau. "Ant–plant interactions evolved through increasing interdependence." Proceedings of the National Academy of Sciences 115.48 (2018): 12253-12258.	No
Amauropelta_opposita	No	NA	Nelsen, Matthew P., Richard H. Ree, and Corrie S. Moreau. "Ant–plant interactions evolved through increasing interdependence." Proceedings of the National Academy of Sciences 115.48 (2018): 12253-12258.	No
Amauropelta_oppositiformis	No	NA	Nelsen, Matthew P., Richard H. Ree, and Corrie S. Moreau. "Ant–plant interactions evolved through increasing interdependence." Proceedings of the National Academy of Sciences 115.48 (2018): 12253-12258.	No
Amauropelta_pachyrhachis	No	NA	Nelsen, Matthew P., Richard H. Ree, and Corrie S. Moreau. "Ant–plant interactions evolved through increasing interdependence." Proceedings of the National Academy of Sciences 115.48 (2018): 12253-12258.	No
Amauropelta_patula	No	NA	Nelsen, Matthew P., Richard H. Ree, and Corrie S. Moreau. "Ant–plant interactions evolved through increasing interdependence." Proceedings of the National Academy of Sciences 115.48 (2018): 12253-12258.	No
Amauropelta_pilosula	No	NA	Nelsen, Matthew P., Richard H. Ree, and Corrie S. Moreau. "Ant–plant interactions evolved through increasing interdependence." Proceedings of the National Academy of Sciences 115.48 (2018): 12253-12258.	No
Amauropelta_ptarmica	No	NA	Nelsen, Matthew P., Richard H. Ree, and Corrie S. Moreau. "Ant–plant interactions evolved through increasing interdependence." Proceedings of the National Academy of Sciences 115.48 (2018): 12253-12258.	No
Amauropelta_pusilla	No	NA	Nelsen, Matthew P., Richard H. Ree, and Corrie S. Moreau. "Ant–plant interactions evolved through increasing interdependence." Proceedings of the National Academy of Sciences 115.48 (2018): 12253-12258.	No
Amauropelta_raddii	No	NA	Nelsen, Matthew P., Richard H. Ree, and Corrie S. Moreau. "Ant–plant interactions evolved through increasing interdependence." Proceedings of the National Academy of Sciences 115.48 (2018): 12253-12258.	No
Amauropelta_regnelliana	No	NA	Nelsen, Matthew P., Richard H. Ree, and Corrie S. Moreau. "Ant–plant interactions evolved through increasing interdependence." Proceedings of the National Academy of Sciences 115.48 (2018): 12253-12258.	No
Amauropelta_resinifera	No	NA	Nelsen, Matthew P., Richard H. Ree, and Corrie S. Moreau. "Ant–plant interactions evolved through increasing interdependence." Proceedings of the National Academy of Sciences 115.48 (2018): 12253-12258.	No
Amauropelta_retusa	No	NA	Nelsen, Matthew P., Richard H. Ree, and Corrie S. Moreau. "Ant–plant interactions evolved through increasing interdependence." Proceedings of the National Academy of Sciences 115.48 (2018): 12253-12258.	No
Amauropelta_rivularioides	No	NA	Nelsen, Matthew P., Richard H. Ree, and Corrie S. Moreau. "Ant–plant interactions evolved through increasing interdependence." Proceedings of the National Academy of Sciences 115.48 (2018): 12253-12258.	No
Amauropelta_rosenstockii	No	NA	Nelsen, Matthew P., Richard H. Ree, and Corrie S. Moreau. "Ant–plant interactions evolved through increasing interdependence." Proceedings of the National Academy of Sciences 115.48 (2018): 12253-12258.	No
Amauropelta_rudis	No	NA	Nelsen, Matthew P., Richard H. Ree, and Corrie S. Moreau. "Ant–plant interactions evolved through increasing interdependence." Proceedings of the National Academy of Sciences 115.48 (2018): 12253-12258.	No
Amauropelta_rufa	No	NA	Nelsen, Matthew P., Richard H. Ree, and Corrie S. Moreau. "Ant–plant interactions evolved through increasing interdependence." Proceedings of the National Academy of Sciences 115.48 (2018): 12253-12258.	No
Amauropelta_rustica	No	NA	Nelsen, Matthew P., Richard H. Ree, and Corrie S. Moreau. "Ant–plant interactions evolved through increasing interdependence." Proceedings of the National Academy of Sciences 115.48 (2018): 12253-12258.	No
Amauropelta_salazica	No	NA	Nelsen, Matthew P., Richard H. Ree, and Corrie S. Moreau. "Ant–plant interactions evolved through increasing interdependence." Proceedings of the National Academy of Sciences 115.48 (2018): 12253-12258.	No
Amauropelta_sancta	No	NA	Nelsen, Matthew P., Richard H. Ree, and Corrie S. Moreau. "Ant–plant interactions evolved through increasing interdependence." Proceedings of the National Academy of Sciences 115.48 (2018): 12253-12258.	No
Amauropelta_saxicola	No	NA	Nelsen, Matthew P., Richard H. Ree, and Corrie S. Moreau. "Ant–plant interactions evolved through increasing interdependence." Proceedings of the National Academy of Sciences 115.48 (2018): 12253-12258.	No
Amauropelta_strigosa	No	NA	Nelsen, Matthew P., Richard H. Ree, and Corrie S. Moreau. "Ant–plant interactions evolved through increasing interdependence." Proceedings of the National Academy of Sciences 115.48 (2018): 12253-12258.	No
Amauropelta_tomentosa	No	NA	Nelsen, Matthew P., Richard H. Ree, and Corrie S. Moreau. "Ant–plant interactions evolved through increasing interdependence." Proceedings of the National Academy of Sciences 115.48 (2018): 12253-12258.	No
Amauropelta_villana	No	NA	Nelsen, Matthew P., Richard H. Ree, and Corrie S. Moreau. "Ant–plant interactions evolved through increasing interdependence." Proceedings of the National Academy of Sciences 115.48 (2018): 12253-12258.	No
Ananthacorus_angustifolius	No	NA	Nelsen, Matthew P., Richard H. Ree, and Corrie S. Moreau. "Ant–plant interactions evolved through increasing interdependence." Proceedings of the National Academy of Sciences 115.48 (2018): 12253-12258.	No
Anchistea_virginica	No	NA	Pers. obs	No
Anemia_abbottii	No	NA	Nelsen, Matthew P., Richard H. Ree, and Corrie S. Moreau. "Ant–plant interactions evolved through increasing interdependence." Proceedings of the National Academy of Sciences 115.48 (2018): 12253-12258.	No
Anemia_adiantifolia	No	NA	Nelsen, Matthew P., Richard H. Ree, and Corrie S. Moreau. "Ant–plant interactions evolved through increasing interdependence." Proceedings of the National Academy of Sciences 115.48 (2018): 12253-12258.	No
Anemia_affinis	No	NA	Nelsen, Matthew P., Richard H. Ree, and Corrie S. Moreau. "Ant–plant interactions evolved through increasing interdependence." Proceedings of the National Academy of Sciences 115.48 (2018): 12253-12258.	No
Anemia_andersonii	No	NA	Nelsen, Matthew P., Richard H. Ree, and Corrie S. Moreau. "Ant–plant interactions evolved through increasing interdependence." Proceedings of the National Academy of Sciences 115.48 (2018): 12253-12258.	No
Anemia_angolensis	No	NA	Nelsen, Matthew P., Richard H. Ree, and Corrie S. Moreau. "Ant–plant interactions evolved through increasing interdependence." Proceedings of the National Academy of Sciences 115.48 (2018): 12253-12258.	No
Anemia_aspera	No	NA	Nelsen, Matthew P., Richard H. Ree, and Corrie S. Moreau. "Ant–plant interactions evolved through increasing interdependence." Proceedings of the National Academy of Sciences 115.48 (2018): 12253-12258.	No
Anemia_australis	No	NA	Nelsen, Matthew P., Richard H. Ree, and Corrie S. Moreau. "Ant–plant interactions evolved through increasing interdependence." Proceedings of the National Academy of Sciences 115.48 (2018): 12253-12258.	No
Anemia_buniifolia	No	NA	Nelsen, Matthew P., Richard H. Ree, and Corrie S. Moreau. "Ant–plant interactions evolved through increasing interdependence." Proceedings of the National Academy of Sciences 115.48 (2018): 12253-12258.	No
Anemia_caffrorum	No	NA	Nelsen, Matthew P., Richard H. Ree, and Corrie S. Moreau. "Ant–plant interactions evolved through increasing interdependence." Proceedings of the National Academy of Sciences 115.48 (2018): 12253-12258.	No
Anemia_cicutaria	No	NA	Nelsen, Matthew P., Richard H. Ree, and Corrie S. Moreau. "Ant–plant interactions evolved through increasing interdependence." Proceedings of the National Academy of Sciences 115.48 (2018): 12253-12258.	No
Anemia_clinata	No	NA	Nelsen, Matthew P., Richard H. Ree, and Corrie S. Moreau. "Ant–plant interactions evolved through increasing interdependence." Proceedings of the National Academy of Sciences 115.48 (2018): 12253-12258.	No
Anemia_colimensis	No	NA	Nelsen, Matthew P., Richard H. Ree, and Corrie S. Moreau. "Ant–plant interactions evolved through increasing interdependence." Proceedings of the National Academy of Sciences 115.48 (2018): 12253-12258.	No
Anemia_collina	No	NA	Nelsen, Matthew P., Richard H. Ree, and Corrie S. Moreau. "Ant–plant interactions evolved through increasing interdependence." Proceedings of the National Academy of Sciences 115.48 (2018): 12253-12258.	No
Anemia_delphinopolica	No	NA	Nelsen, Matthew P., Richard H. Ree, and Corrie S. Moreau. "Ant–plant interactions evolved through increasing interdependence." Proceedings of the National Academy of Sciences 115.48 (2018): 12253-12258.	No
Anemia_dentata	No	NA	Nelsen, Matthew P., Richard H. Ree, and Corrie S. Moreau. "Ant–plant interactions evolved through increasing interdependence." Proceedings of the National Academy of Sciences 115.48 (2018): 12253-12258.	No
Anemia_dregeana	No	NA	Nelsen, Matthew P., Richard H. Ree, and Corrie S. Moreau. "Ant–plant interactions evolved through increasing interdependence." Proceedings of the National Academy of Sciences 115.48 (2018): 12253-12258.	No
Anemia_elaphoglossoides	No	NA	Nelsen, Matthew P., Richard H. Ree, and Corrie S. Moreau. "Ant–plant interactions evolved through increasing interdependence." Proceedings of the National Academy of Sciences 115.48 (2018): 12253-12258.	No
Anemia_elegans	No	NA	Nelsen, Matthew P., Richard H. Ree, and Corrie S. Moreau. "Ant–plant interactions evolved through increasing interdependence." Proceedings of the National Academy of Sciences 115.48 (2018): 12253-12258.	No
Anemia_eximia	No	NA	Nelsen, Matthew P., Richard H. Ree, and Corrie S. Moreau. "Ant–plant interactions evolved through increasing interdependence." Proceedings of the National Academy of Sciences 115.48 (2018): 12253-12258.	No
Anemia_ferruginea	No	NA	Nelsen, Matthew P., Richard H. Ree, and Corrie S. Moreau. "Ant–plant interactions evolved through increasing interdependence." Proceedings of the National Academy of Sciences 115.48 (2018): 12253-12258.	No
Anemia_flexuosa	No	NA	Nelsen, Matthew P., Richard H. Ree, and Corrie S. Moreau. "Ant–plant interactions evolved through increasing interdependence." Proceedings of the National Academy of Sciences 115.48 (2018): 12253-12258.	No
Anemia_gardneri	No	NA	Nelsen, Matthew P., Richard H. Ree, and Corrie S. Moreau. "Ant–plant interactions evolved through increasing interdependence." Proceedings of the National Academy of Sciences 115.48 (2018): 12253-12258.	No
Anemia_glareosa	No	NA	Nelsen, Matthew P., Richard H. Ree, and Corrie S. Moreau. "Ant–plant interactions evolved through increasing interdependence." Proceedings of the National Academy of Sciences 115.48 (2018): 12253-12258.	No
Anemia_guatemalensis	No	NA	Nelsen, Matthew P., Richard H. Ree, and Corrie S. Moreau. "Ant–plant interactions evolved through increasing interdependence." Proceedings of the National Academy of Sciences 115.48 (2018): 12253-12258.	No
Anemia_herzogii	No	NA	Nelsen, Matthew P., Richard H. Ree, and Corrie S. Moreau. "Ant–plant interactions evolved through increasing interdependence." Proceedings of the National Academy of Sciences 115.48 (2018): 12253-12258.	No
Anemia_hirsuta	No	NA	Nelsen, Matthew P., Richard H. Ree, and Corrie S. Moreau. "Ant–plant interactions evolved through increasing interdependence." Proceedings of the National Academy of Sciences 115.48 (2018): 12253-12258.	No
Anemia_hirta	No	NA	Nelsen, Matthew P., Richard H. Ree, and Corrie S. Moreau. "Ant–plant interactions evolved through increasing interdependence." Proceedings of the National Academy of Sciences 115.48 (2018): 12253-12258.	No
Anemia_hispida	No	NA	Nelsen, Matthew P., Richard H. Ree, and Corrie S. Moreau. "Ant–plant interactions evolved through increasing interdependence." Proceedings of the National Academy of Sciences 115.48 (2018): 12253-12258.	No
Anemia_humilis	No	NA	Nelsen, Matthew P., Richard H. Ree, and Corrie S. Moreau. "Ant–plant interactions evolved through increasing interdependence." Proceedings of the National Academy of Sciences 115.48 (2018): 12253-12258.	No
Anemia_imbricata	No	NA	Nelsen, Matthew P., Richard H. Ree, and Corrie S. Moreau. "Ant–plant interactions evolved through increasing interdependence." Proceedings of the National Academy of Sciences 115.48 (2018): 12253-12258.	No
Anemia_irwinii	No	NA	Nelsen, Matthew P., Richard H. Ree, and Corrie S. Moreau. "Ant–plant interactions evolved through increasing interdependence." Proceedings of the National Academy of Sciences 115.48 (2018): 12253-12258.	No
Anemia_jaliscana	No	NA	Nelsen, Matthew P., Richard H. Ree, and Corrie S. Moreau. "Ant–plant interactions evolved through increasing interdependence." Proceedings of the National Academy of Sciences 115.48 (2018): 12253-12258.	No
Anemia_karwinskyana	No	NA	Nelsen, Matthew P., Richard H. Ree, and Corrie S. Moreau. "Ant–plant interactions evolved through increasing interdependence." Proceedings of the National Academy of Sciences 115.48 (2018): 12253-12258.	No
Anemia_labiakii	No	NA	Nelsen, Matthew P., Richard H. Ree, and Corrie S. Moreau. "Ant–plant interactions evolved through increasing interdependence." Proceedings of the National Academy of Sciences 115.48 (2018): 12253-12258.	No
Anemia_lanata	No	NA	Nelsen, Matthew P., Richard H. Ree, and Corrie S. Moreau. "Ant–plant interactions evolved through increasing interdependence." Proceedings of the National Academy of Sciences 115.48 (2018): 12253-12258.	No
Anemia_lancea	No	NA	Nelsen, Matthew P., Richard H. Ree, and Corrie S. Moreau. "Ant–plant interactions evolved through increasing interdependence." Proceedings of the National Academy of Sciences 115.48 (2018): 12253-12258.	No
Anemia_lanipes	No	NA	Nelsen, Matthew P., Richard H. Ree, and Corrie S. Moreau. "Ant–plant interactions evolved through increasing interdependence." Proceedings of the National Academy of Sciences 115.48 (2018): 12253-12258.	No
Anemia_lanuginosa	No	NA	Nelsen, Matthew P., Richard H. Ree, and Corrie S. Moreau. "Ant–plant interactions evolved through increasing interdependence." Proceedings of the National Academy of Sciences 115.48 (2018): 12253-12258.	No
Anemia_luetzelburgii	No	NA	Nelsen, Matthew P., Richard H. Ree, and Corrie S. Moreau. "Ant–plant interactions evolved through increasing interdependence." Proceedings of the National Academy of Sciences 115.48 (2018): 12253-12258.	No
Anemia_marginalis	No	NA	Nelsen, Matthew P., Richard H. Ree, and Corrie S. Moreau. "Ant–plant interactions evolved through increasing interdependence." Proceedings of the National Academy of Sciences 115.48 (2018): 12253-12258.	No
Anemia_marginata	No	NA	Nelsen, Matthew P., Richard H. Ree, and Corrie S. Moreau. "Ant–plant interactions evolved through increasing interdependence." Proceedings of the National Academy of Sciences 115.48 (2018): 12253-12258.	No
Anemia_mexicana	No	NA	Nelsen, Matthew P., Richard H. Ree, and Corrie S. Moreau. "Ant–plant interactions evolved through increasing interdependence." Proceedings of the National Academy of Sciences 115.48 (2018): 12253-12258.	No
Anemia_millefolia	No	NA	Nelsen, Matthew P., Richard H. Ree, and Corrie S. Moreau. "Ant–plant interactions evolved through increasing interdependence." Proceedings of the National Academy of Sciences 115.48 (2018): 12253-12258.	No
Anemia_mohriana	No	NA	Nelsen, Matthew P., Richard H. Ree, and Corrie S. Moreau. "Ant–plant interactions evolved through increasing interdependence." Proceedings of the National Academy of Sciences 115.48 (2018): 12253-12258.	No
Anemia_multiplex	No	NA	Nelsen, Matthew P., Richard H. Ree, and Corrie S. Moreau. "Ant–plant interactions evolved through increasing interdependence." Proceedings of the National Academy of Sciences 115.48 (2018): 12253-12258.	No
Anemia_mynsseniana	No	NA	Nelsen, Matthew P., Richard H. Ree, and Corrie S. Moreau. "Ant–plant interactions evolved through increasing interdependence." Proceedings of the National Academy of Sciences 115.48 (2018): 12253-12258.	No
Anemia_myriophylla	No	NA	Nelsen, Matthew P., Richard H. Ree, and Corrie S. Moreau. "Ant–plant interactions evolved through increasing interdependence." Proceedings of the National Academy of Sciences 115.48 (2018): 12253-12258.	No
Anemia_nervosa	No	NA	Nelsen, Matthew P., Richard H. Ree, and Corrie S. Moreau. "Ant–plant interactions evolved through increasing interdependence." Proceedings of the National Academy of Sciences 115.48 (2018): 12253-12258.	No
Anemia_nicaraguensis	No	NA	Nelsen, Matthew P., Richard H. Ree, and Corrie S. Moreau. "Ant–plant interactions evolved through increasing interdependence." Proceedings of the National Academy of Sciences 115.48 (2018): 12253-12258.	No
Anemia_nudiuscula	No	NA	Nelsen, Matthew P., Richard H. Ree, and Corrie S. Moreau. "Ant–plant interactions evolved through increasing interdependence." Proceedings of the National Academy of Sciences 115.48 (2018): 12253-12258.	No
Anemia_oblongifolia	No	NA	Nelsen, Matthew P., Richard H. Ree, and Corrie S. Moreau. "Ant–plant interactions evolved through increasing interdependence." Proceedings of the National Academy of Sciences 115.48 (2018): 12253-12258.	No
Anemia_organensis	No	NA	Nelsen, Matthew P., Richard H. Ree, and Corrie S. Moreau. "Ant–plant interactions evolved through increasing interdependence." Proceedings of the National Academy of Sciences 115.48 (2018): 12253-12258.	No
Anemia_patens	No	NA	Nelsen, Matthew P., Richard H. Ree, and Corrie S. Moreau. "Ant–plant interactions evolved through increasing interdependence." Proceedings of the National Academy of Sciences 115.48 (2018): 12253-12258.	No
Anemia_phyllitidis	No	NA	Nelsen, Matthew P., Richard H. Ree, and Corrie S. Moreau. "Ant–plant interactions evolved through increasing interdependence." Proceedings of the National Academy of Sciences 115.48 (2018): 12253-12258.	No
Anemia_portoricensis	No	NA	Nelsen, Matthew P., Richard H. Ree, and Corrie S. Moreau. "Ant–plant interactions evolved through increasing interdependence." Proceedings of the National Academy of Sciences 115.48 (2018): 12253-12258.	No
Anemia_presliana	No	NA	Nelsen, Matthew P., Richard H. Ree, and Corrie S. Moreau. "Ant–plant interactions evolved through increasing interdependence." Proceedings of the National Academy of Sciences 115.48 (2018): 12253-12258.	No
Anemia_pubescens	No	NA	Nelsen, Matthew P., Richard H. Ree, and Corrie S. Moreau. "Ant–plant interactions evolved through increasing interdependence." Proceedings of the National Academy of Sciences 115.48 (2018): 12253-12258.	No
Anemia_pyrenaea	No	NA	Nelsen, Matthew P., Richard H. Ree, and Corrie S. Moreau. "Ant–plant interactions evolved through increasing interdependence." Proceedings of the National Academy of Sciences 115.48 (2018): 12253-12258.	No
Anemia_raddiana	No	NA	Nelsen, Matthew P., Richard H. Ree, and Corrie S. Moreau. "Ant–plant interactions evolved through increasing interdependence." Proceedings of the National Academy of Sciences 115.48 (2018): 12253-12258.	No
Anemia_repens	No	NA	Nelsen, Matthew P., Richard H. Ree, and Corrie S. Moreau. "Ant–plant interactions evolved through increasing interdependence." Proceedings of the National Academy of Sciences 115.48 (2018): 12253-12258.	No
Anemia_retroflexa	No	NA	Nelsen, Matthew P., Richard H. Ree, and Corrie S. Moreau. "Ant–plant interactions evolved through increasing interdependence." Proceedings of the National Academy of Sciences 115.48 (2018): 12253-12258.	No
Anemia_rosulata	No	NA	Nelsen, Matthew P., Richard H. Ree, and Corrie S. Moreau. "Ant–plant interactions evolved through increasing interdependence." Proceedings of the National Academy of Sciences 115.48 (2018): 12253-12258.	No
Anemia_rotundifolia	No	NA	Nelsen, Matthew P., Richard H. Ree, and Corrie S. Moreau. "Ant–plant interactions evolved through increasing interdependence." Proceedings of the National Academy of Sciences 115.48 (2018): 12253-12258.	No
Anemia_rutifolia	No	NA	Nelsen, Matthew P., Richard H. Ree, and Corrie S. Moreau. "Ant–plant interactions evolved through increasing interdependence." Proceedings of the National Academy of Sciences 115.48 (2018): 12253-12258.	No
Anemia_salvadorensis	No	NA	Nelsen, Matthew P., Richard H. Ree, and Corrie S. Moreau. "Ant–plant interactions evolved through increasing interdependence." Proceedings of the National Academy of Sciences 115.48 (2018): 12253-12258.	No
Anemia_schimperiana	No	NA	Nelsen, Matthew P., Richard H. Ree, and Corrie S. Moreau. "Ant–plant interactions evolved through increasing interdependence." Proceedings of the National Academy of Sciences 115.48 (2018): 12253-12258.	No
Anemia_sertaneja	No	NA	Nelsen, Matthew P., Richard H. Ree, and Corrie S. Moreau. "Ant–plant interactions evolved through increasing interdependence." Proceedings of the National Academy of Sciences 115.48 (2018): 12253-12258.	No
Anemia_simii	No	NA	Nelsen, Matthew P., Richard H. Ree, and Corrie S. Moreau. "Ant–plant interactions evolved through increasing interdependence." Proceedings of the National Academy of Sciences 115.48 (2018): 12253-12258.	No
Anemia_smithii	No	NA	Nelsen, Matthew P., Richard H. Ree, and Corrie S. Moreau. "Ant–plant interactions evolved through increasing interdependence." Proceedings of the National Academy of Sciences 115.48 (2018): 12253-12258.	No
Anemia_spicantoides	No	NA	Nelsen, Matthew P., Richard H. Ree, and Corrie S. Moreau. "Ant–plant interactions evolved through increasing interdependence." Proceedings of the National Academy of Sciences 115.48 (2018): 12253-12258.	No
Anemia_tenera	No	NA	Nelsen, Matthew P., Richard H. Ree, and Corrie S. Moreau. "Ant–plant interactions evolved through increasing interdependence." Proceedings of the National Academy of Sciences 115.48 (2018): 12253-12258.	No
Anemia_tomentosa	No	NA	Nelsen, Matthew P., Richard H. Ree, and Corrie S. Moreau. "Ant–plant interactions evolved through increasing interdependence." Proceedings of the National Academy of Sciences 115.48 (2018): 12253-12258.	No
Anemia_trichorhiza	No	NA	Nelsen, Matthew P., Richard H. Ree, and Corrie S. Moreau. "Ant–plant interactions evolved through increasing interdependence." Proceedings of the National Academy of Sciences 115.48 (2018): 12253-12258.	No
Anemia_underwoodiana	No	NA	Nelsen, Matthew P., Richard H. Ree, and Corrie S. Moreau. "Ant–plant interactions evolved through increasing interdependence." Proceedings of the National Academy of Sciences 115.48 (2018): 12253-12258.	No
Anemia_vestita	No	NA	Nelsen, Matthew P., Richard H. Ree, and Corrie S. Moreau. "Ant–plant interactions evolved through increasing interdependence." Proceedings of the National Academy of Sciences 115.48 (2018): 12253-12258.	No
Anemia_villosa	No	NA	Nelsen, Matthew P., Richard H. Ree, and Corrie S. Moreau. "Ant–plant interactions evolved through increasing interdependence." Proceedings of the National Academy of Sciences 115.48 (2018): 12253-12258.	No
Anemia_warmingii	No	NA	Nelsen, Matthew P., Richard H. Ree, and Corrie S. Moreau. "Ant–plant interactions evolved through increasing interdependence." Proceedings of the National Academy of Sciences 115.48 (2018): 12253-12258.	No
Anemia_wettsteinii	No	NA	Nelsen, Matthew P., Richard H. Ree, and Corrie S. Moreau. "Ant–plant interactions evolved through increasing interdependence." Proceedings of the National Academy of Sciences 115.48 (2018): 12253-12258.	No
Anemia_wrightii	No	NA	Nelsen, Matthew P., Richard H. Ree, and Corrie S. Moreau. "Ant–plant interactions evolved through increasing interdependence." Proceedings of the National Academy of Sciences 115.48 (2018): 12253-12258.	No
Anogramma_leptophylla	No	NA	Nelsen, Matthew P., Richard H. Ree, and Corrie S. Moreau. "Ant–plant interactions evolved through increasing interdependence." Proceedings of the National Academy of Sciences 115.48 (2018): 12253-12258.	No
Anogramma_lorentzii	No	NA	Nelsen, Matthew P., Richard H. Ree, and Corrie S. Moreau. "Ant–plant interactions evolved through increasing interdependence." Proceedings of the National Academy of Sciences 115.48 (2018): 12253-12258.	No
Antrophyum_annamense	No	NA	Nelsen, Matthew P., Richard H. Ree, and Corrie S. Moreau. "Ant–plant interactions evolved through increasing interdependence." Proceedings of the National Academy of Sciences 115.48 (2018): 12253-12258.	No
Antrophyum_callifolium	No	NA	Nelsen, Matthew P., Richard H. Ree, and Corrie S. Moreau. "Ant–plant interactions evolved through increasing interdependence." Proceedings of the National Academy of Sciences 115.48 (2018): 12253-12258.	No
Antrophyum_castaneum	No	NA	Nelsen, Matthew P., Richard H. Ree, and Corrie S. Moreau. "Ant–plant interactions evolved through increasing interdependence." Proceedings of the National Academy of Sciences 115.48 (2018): 12253-12258.	No
Antrophyum_formosanum	No	NA	Nelsen, Matthew P., Richard H. Ree, and Corrie S. Moreau. "Ant–plant interactions evolved through increasing interdependence." Proceedings of the National Academy of Sciences 115.48 (2018): 12253-12258.	No
Antrophyum_henryi	No	NA	Nelsen, Matthew P., Richard H. Ree, and Corrie S. Moreau. "Ant–plant interactions evolved through increasing interdependence." Proceedings of the National Academy of Sciences 115.48 (2018): 12253-12258.	No
Antrophyum_latifolium	No	NA	Nelsen, Matthew P., Richard H. Ree, and Corrie S. Moreau. "Ant–plant interactions evolved through increasing interdependence." Proceedings of the National Academy of Sciences 115.48 (2018): 12253-12258.	No
Antrophyum_ledermannii	No	NA	Nelsen, Matthew P., Richard H. Ree, and Corrie S. Moreau. "Ant–plant interactions evolved through increasing interdependence." Proceedings of the National Academy of Sciences 115.48 (2018): 12253-12258.	No
Antrophyum_malgassicum	No	NA	Nelsen, Matthew P., Richard H. Ree, and Corrie S. Moreau. "Ant–plant interactions evolved through increasing interdependence." Proceedings of the National Academy of Sciences 115.48 (2018): 12253-12258.	No
Antrophyum_megistophyllum	No	NA	Nelsen, Matthew P., Richard H. Ree, and Corrie S. Moreau. "Ant–plant interactions evolved through increasing interdependence." Proceedings of the National Academy of Sciences 115.48 (2018): 12253-12258.	No
Antrophyum_nambanense	No	NA	Nelsen, Matthew P., Richard H. Ree, and Corrie S. Moreau. "Ant–plant interactions evolved through increasing interdependence." Proceedings of the National Academy of Sciences 115.48 (2018): 12253-12258.	No
Antrophyum_obovatum	No	NA	Nelsen, Matthew P., Richard H. Ree, and Corrie S. Moreau. "Ant–plant interactions evolved through increasing interdependence." Proceedings of the National Academy of Sciences 115.48 (2018): 12253-12258.	No
Antrophyum_parvulum	No	NA	Nelsen, Matthew P., Richard H. Ree, and Corrie S. Moreau. "Ant–plant interactions evolved through increasing interdependence." Proceedings of the National Academy of Sciences 115.48 (2018): 12253-12258.	No
Antrophyum_plantagineum	No	NA	Nelsen, Matthew P., Richard H. Ree, and Corrie S. Moreau. "Ant–plant interactions evolved through increasing interdependence." Proceedings of the National Academy of Sciences 115.48 (2018): 12253-12258.	No
Antrophyum_reticulatum	No	NA	Nelsen, Matthew P., Richard H. Ree, and Corrie S. Moreau. "Ant–plant interactions evolved through increasing interdependence." Proceedings of the National Academy of Sciences 115.48 (2018): 12253-12258.	No
Antrophyum_semicostatum	No	NA	Nelsen, Matthew P., Richard H. Ree, and Corrie S. Moreau. "Ant–plant interactions evolved through increasing interdependence." Proceedings of the National Academy of Sciences 115.48 (2018): 12253-12258.	No
Antrophyum_sessilifolium	No	NA	Nelsen, Matthew P., Richard H. Ree, and Corrie S. Moreau. "Ant–plant interactions evolved through increasing interdependence." Proceedings of the National Academy of Sciences 115.48 (2018): 12253-12258.	No
Antrophyum_smithii	No	NA	Nelsen, Matthew P., Richard H. Ree, and Corrie S. Moreau. "Ant–plant interactions evolved through increasing interdependence." Proceedings of the National Academy of Sciences 115.48 (2018): 12253-12258.	No
Antrophyum_solomonense	No	NA	Nelsen, Matthew P., Richard H. Ree, and Corrie S. Moreau. "Ant–plant interactions evolved through increasing interdependence." Proceedings of the National Academy of Sciences 115.48 (2018): 12253-12258.	No
Antrophyum_subfalcatum	No	NA	Nelsen, Matthew P., Richard H. Ree, and Corrie S. Moreau. "Ant–plant interactions evolved through increasing interdependence." Proceedings of the National Academy of Sciences 115.48 (2018): 12253-12258.	No
Antrophyum_vittarioides	No	NA	Nelsen, Matthew P., Richard H. Ree, and Corrie S. Moreau. "Ant–plant interactions evolved through increasing interdependence." Proceedings of the National Academy of Sciences 115.48 (2018): 12253-12258.	No
Arachniodes_amabilis	No	NA	Nelsen, Matthew P., Richard H. Ree, and Corrie S. Moreau. "Ant–plant interactions evolved through increasing interdependence." Proceedings of the National Academy of Sciences 115.48 (2018): 12253-12258.	No
Arachniodes_amoena	No	NA	Nelsen, Matthew P., Richard H. Ree, and Corrie S. Moreau. "Ant–plant interactions evolved through increasing interdependence." Proceedings of the National Academy of Sciences 115.48 (2018): 12253-12258.	No
Arachniodes_aristata	No	NA	Nelsen, Matthew P., Richard H. Ree, and Corrie S. Moreau. "Ant–plant interactions evolved through increasing interdependence." Proceedings of the National Academy of Sciences 115.48 (2018): 12253-12258.	No
Arachniodes_assamica	No	NA	Nelsen, Matthew P., Richard H. Ree, and Corrie S. Moreau. "Ant–plant interactions evolved through increasing interdependence." Proceedings of the National Academy of Sciences 115.48 (2018): 12253-12258.	No
Arachniodes_blinii	No	NA	Nelsen, Matthew P., Richard H. Ree, and Corrie S. Moreau. "Ant–plant interactions evolved through increasing interdependence." Proceedings of the National Academy of Sciences 115.48 (2018): 12253-12258.	No
Arachniodes_carvifolia	No	NA	Nelsen, Matthew P., Richard H. Ree, and Corrie S. Moreau. "Ant–plant interactions evolved through increasing interdependence." Proceedings of the National Academy of Sciences 115.48 (2018): 12253-12258.	No
Arachniodes_cavaleriei	No	NA	Nelsen, Matthew P., Richard H. Ree, and Corrie S. Moreau. "Ant–plant interactions evolved through increasing interdependence." Proceedings of the National Academy of Sciences 115.48 (2018): 12253-12258.	No
Arachniodes_chinensis	No	NA	Nelsen, Matthew P., Richard H. Ree, and Corrie S. Moreau. "Ant–plant interactions evolved through increasing interdependence." Proceedings of the National Academy of Sciences 115.48 (2018): 12253-12258.	No
Arachniodes_coniifolia	No	NA	Nelsen, Matthew P., Richard H. Ree, and Corrie S. Moreau. "Ant–plant interactions evolved through increasing interdependence." Proceedings of the National Academy of Sciences 115.48 (2018): 12253-12258.	No
Arachniodes_cornucervi	No	NA	Nelsen, Matthew P., Richard H. Ree, and Corrie S. Moreau. "Ant–plant interactions evolved through increasing interdependence." Proceedings of the National Academy of Sciences 115.48 (2018): 12253-12258.	No
Arachniodes_davalliaeformis	No	NA	Nelsen, Matthew P., Richard H. Ree, and Corrie S. Moreau. "Ant–plant interactions evolved through increasing interdependence." Proceedings of the National Academy of Sciences 115.48 (2018): 12253-12258.	No
Arachniodes_denticulata	No	NA	Nelsen, Matthew P., Richard H. Ree, and Corrie S. Moreau. "Ant–plant interactions evolved through increasing interdependence." Proceedings of the National Academy of Sciences 115.48 (2018): 12253-12258.	No
Arachniodes_fengii	No	NA	Nelsen, Matthew P., Richard H. Ree, and Corrie S. Moreau. "Ant–plant interactions evolved through increasing interdependence." Proceedings of the National Academy of Sciences 115.48 (2018): 12253-12258.	No
Arachniodes_festina	No	NA	Nelsen, Matthew P., Richard H. Ree, and Corrie S. Moreau. "Ant–plant interactions evolved through increasing interdependence." Proceedings of the National Academy of Sciences 115.48 (2018): 12253-12258.	No
Arachniodes_formosissima	No	NA	Nelsen, Matthew P., Richard H. Ree, and Corrie S. Moreau. "Ant–plant interactions evolved through increasing interdependence." Proceedings of the National Academy of Sciences 115.48 (2018): 12253-12258.	No
Arachniodes_gigantea	No	NA	Nelsen, Matthew P., Richard H. Ree, and Corrie S. Moreau. "Ant–plant interactions evolved through increasing interdependence." Proceedings of the National Academy of Sciences 115.48 (2018): 12253-12258.	No
Arachniodes_globisora	No	NA	Nelsen, Matthew P., Richard H. Ree, and Corrie S. Moreau. "Ant–plant interactions evolved through increasing interdependence." Proceedings of the National Academy of Sciences 115.48 (2018): 12253-12258.	No
Arachniodes_grossa	No	NA	Nelsen, Matthew P., Richard H. Ree, and Corrie S. Moreau. "Ant–plant interactions evolved through increasing interdependence." Proceedings of the National Academy of Sciences 115.48 (2018): 12253-12258.	No
Arachniodes_hainanensis	No	NA	Nelsen, Matthew P., Richard H. Ree, and Corrie S. Moreau. "Ant–plant interactions evolved through increasing interdependence." Proceedings of the National Academy of Sciences 115.48 (2018): 12253-12258.	No
Arachniodes_hekiana	No	NA	Nelsen, Matthew P., Richard H. Ree, and Corrie S. Moreau. "Ant–plant interactions evolved through increasing interdependence." Proceedings of the National Academy of Sciences 115.48 (2018): 12253-12258.	No
Arachniodes_henryi	No	NA	Nelsen, Matthew P., Richard H. Ree, and Corrie S. Moreau. "Ant–plant interactions evolved through increasing interdependence." Proceedings of the National Academy of Sciences 115.48 (2018): 12253-12258.	No
Arachniodes_hiugana	No	NA	Nelsen, Matthew P., Richard H. Ree, and Corrie S. Moreau. "Ant–plant interactions evolved through increasing interdependence." Proceedings of the National Academy of Sciences 115.48 (2018): 12253-12258.	No
Arachniodes_hunanensis	No	NA	Nelsen, Matthew P., Richard H. Ree, and Corrie S. Moreau. "Ant–plant interactions evolved through increasing interdependence." Proceedings of the National Academy of Sciences 115.48 (2018): 12253-12258.	No
Arachniodes_insularis	No	NA	Nelsen, Matthew P., Richard H. Ree, and Corrie S. Moreau. "Ant–plant interactions evolved through increasing interdependence." Proceedings of the National Academy of Sciences 115.48 (2018): 12253-12258.	No
Arachniodes_jinpingensis	No	NA	Nelsen, Matthew P., Richard H. Ree, and Corrie S. Moreau. "Ant–plant interactions evolved through increasing interdependence." Proceedings of the National Academy of Sciences 115.48 (2018): 12253-12258.	No
Arachniodes_longipinna	No	NA	Nelsen, Matthew P., Richard H. Ree, and Corrie S. Moreau. "Ant–plant interactions evolved through increasing interdependence." Proceedings of the National Academy of Sciences 115.48 (2018): 12253-12258.	No
Arachniodes_miqueliana	No	NA	Nelsen, Matthew P., Richard H. Ree, and Corrie S. Moreau. "Ant–plant interactions evolved through increasing interdependence." Proceedings of the National Academy of Sciences 115.48 (2018): 12253-12258.	No
Arachniodes_mutica	No	NA	Nelsen, Matthew P., Richard H. Ree, and Corrie S. Moreau. "Ant–plant interactions evolved through increasing interdependence." Proceedings of the National Academy of Sciences 115.48 (2018): 12253-12258.	No
Arachniodes_neopodophylla	No	NA	Nelsen, Matthew P., Richard H. Ree, and Corrie S. Moreau. "Ant–plant interactions evolved through increasing interdependence." Proceedings of the National Academy of Sciences 115.48 (2018): 12253-12258.	No
Arachniodes_nigrospinosa	No	NA	Nelsen, Matthew P., Richard H. Ree, and Corrie S. Moreau. "Ant–plant interactions evolved through increasing interdependence." Proceedings of the National Academy of Sciences 115.48 (2018): 12253-12258.	No
Arachniodes_nipponica	No	NA	Nelsen, Matthew P., Richard H. Ree, and Corrie S. Moreau. "Ant–plant interactions evolved through increasing interdependence." Proceedings of the National Academy of Sciences 115.48 (2018): 12253-12258.	No
Arachniodes_oohorae	No	NA	Nelsen, Matthew P., Richard H. Ree, and Corrie S. Moreau. "Ant–plant interactions evolved through increasing interdependence." Proceedings of the National Academy of Sciences 115.48 (2018): 12253-12258.	No
Arachniodes_pseudoaristata	No	NA	Nelsen, Matthew P., Richard H. Ree, and Corrie S. Moreau. "Ant–plant interactions evolved through increasing interdependence." Proceedings of the National Academy of Sciences 115.48 (2018): 12253-12258.	No
Arachniodes_pseudoassamica	No	NA	Nelsen, Matthew P., Richard H. Ree, and Corrie S. Moreau. "Ant–plant interactions evolved through increasing interdependence." Proceedings of the National Academy of Sciences 115.48 (2018): 12253-12258.	No
Arachniodes_quadripinnata	No	NA	Nelsen, Matthew P., Richard H. Ree, and Corrie S. Moreau. "Ant–plant interactions evolved through increasing interdependence." Proceedings of the National Academy of Sciences 115.48 (2018): 12253-12258.	No
Arachniodes_rhomboidea	No	NA	Nelsen, Matthew P., Richard H. Ree, and Corrie S. Moreau. "Ant–plant interactions evolved through increasing interdependence." Proceedings of the National Academy of Sciences 115.48 (2018): 12253-12258.	No
Arachniodes_simplicior	No	NA	Nelsen, Matthew P., Richard H. Ree, and Corrie S. Moreau. "Ant–plant interactions evolved through increasing interdependence." Proceedings of the National Academy of Sciences 115.48 (2018): 12253-12258.	No
Arachniodes_simulans	No	NA	Nelsen, Matthew P., Richard H. Ree, and Corrie S. Moreau. "Ant–plant interactions evolved through increasing interdependence." Proceedings of the National Academy of Sciences 115.48 (2018): 12253-12258.	No
Arachniodes_sinomiqueliana	No	NA	Nelsen, Matthew P., Richard H. Ree, and Corrie S. Moreau. "Ant–plant interactions evolved through increasing interdependence." Proceedings of the National Academy of Sciences 115.48 (2018): 12253-12258.	No
Arachniodes_sinorhomboidea	No	NA	Nelsen, Matthew P., Richard H. Ree, and Corrie S. Moreau. "Ant–plant interactions evolved through increasing interdependence." Proceedings of the National Academy of Sciences 115.48 (2018): 12253-12258.	No
Arachniodes_spectabilis	No	NA	Nelsen, Matthew P., Richard H. Ree, and Corrie S. Moreau. "Ant–plant interactions evolved through increasing interdependence." Proceedings of the National Academy of Sciences 115.48 (2018): 12253-12258.	No
Arachniodes_standishii	No	NA	Nelsen, Matthew P., Richard H. Ree, and Corrie S. Moreau. "Ant–plant interactions evolved through increasing interdependence." Proceedings of the National Academy of Sciences 115.48 (2018): 12253-12258.	No
Arachniodes_superba	No	NA	Nelsen, Matthew P., Richard H. Ree, and Corrie S. Moreau. "Ant–plant interactions evolved through increasing interdependence." Proceedings of the National Academy of Sciences 115.48 (2018): 12253-12258.	No
Arachniodes_tonkinensis	No	NA	Nelsen, Matthew P., Richard H. Ree, and Corrie S. Moreau. "Ant–plant interactions evolved through increasing interdependence." Proceedings of the National Academy of Sciences 115.48 (2018): 12253-12258.	No
Arachniodes_tripinnata	No	NA	Nelsen, Matthew P., Richard H. Ree, and Corrie S. Moreau. "Ant–plant interactions evolved through increasing interdependence." Proceedings of the National Academy of Sciences 115.48 (2018): 12253-12258.	No
Arachniodes_yasu-inouei	No	NA	Nelsen, Matthew P., Richard H. Ree, and Corrie S. Moreau. "Ant–plant interactions evolved through increasing interdependence." Proceedings of the National Academy of Sciences 115.48 (2018): 12253-12258.	No
Arachniodes_ziyunshanensis	No	NA	Nelsen, Matthew P., Richard H. Ree, and Corrie S. Moreau. "Ant–plant interactions evolved through increasing interdependence." Proceedings of the National Academy of Sciences 115.48 (2018): 12253-12258.	No
Argyrochosma_chilensis	No	NA	Nelsen, Matthew P., Richard H. Ree, and Corrie S. Moreau. "Ant–plant interactions evolved through increasing interdependence." Proceedings of the National Academy of Sciences 115.48 (2018): 12253-12258.	No
Argyrochosma_connectens	No	NA	Nelsen, Matthew P., Richard H. Ree, and Corrie S. Moreau. "Ant–plant interactions evolved through increasing interdependence." Proceedings of the National Academy of Sciences 115.48 (2018): 12253-12258.	No
Argyrochosma_dealbata	No	NA	Nelsen, Matthew P., Richard H. Ree, and Corrie S. Moreau. "Ant–plant interactions evolved through increasing interdependence." Proceedings of the National Academy of Sciences 115.48 (2018): 12253-12258.	No
Argyrochosma_delicatula	No	NA	Nelsen, Matthew P., Richard H. Ree, and Corrie S. Moreau. "Ant–plant interactions evolved through increasing interdependence." Proceedings of the National Academy of Sciences 115.48 (2018): 12253-12258.	No
Argyrochosma_fendleri	No	NA	Nelsen, Matthew P., Richard H. Ree, and Corrie S. Moreau. "Ant–plant interactions evolved through increasing interdependence." Proceedings of the National Academy of Sciences 115.48 (2018): 12253-12258.	No
Argyrochosma_flava	No	NA	Nelsen, Matthew P., Richard H. Ree, and Corrie S. Moreau. "Ant–plant interactions evolved through increasing interdependence." Proceedings of the National Academy of Sciences 115.48 (2018): 12253-12258.	No
Argyrochosma_formosa	No	NA	Nelsen, Matthew P., Richard H. Ree, and Corrie S. Moreau. "Ant–plant interactions evolved through increasing interdependence." Proceedings of the National Academy of Sciences 115.48 (2018): 12253-12258.	No
Argyrochosma_incana	No	NA	Nelsen, Matthew P., Richard H. Ree, and Corrie S. Moreau. "Ant–plant interactions evolved through increasing interdependence." Proceedings of the National Academy of Sciences 115.48 (2018): 12253-12258.	No
Argyrochosma_jonesii	No	NA	Nelsen, Matthew P., Richard H. Ree, and Corrie S. Moreau. "Ant–plant interactions evolved through increasing interdependence." Proceedings of the National Academy of Sciences 115.48 (2018): 12253-12258.	No
Argyrochosma_limitanea	No	NA	Nelsen, Matthew P., Richard H. Ree, and Corrie S. Moreau. "Ant–plant interactions evolved through increasing interdependence." Proceedings of the National Academy of Sciences 115.48 (2018): 12253-12258.	No
Argyrochosma_lumholtzii	No	NA	Nelsen, Matthew P., Richard H. Ree, and Corrie S. Moreau. "Ant–plant interactions evolved through increasing interdependence." Proceedings of the National Academy of Sciences 115.48 (2018): 12253-12258.	No
Argyrochosma_microphylla	No	NA	Nelsen, Matthew P., Richard H. Ree, and Corrie S. Moreau. "Ant–plant interactions evolved through increasing interdependence." Proceedings of the National Academy of Sciences 115.48 (2018): 12253-12258.	No
Argyrochosma_nivea	No	NA	Nelsen, Matthew P., Richard H. Ree, and Corrie S. Moreau. "Ant–plant interactions evolved through increasing interdependence." Proceedings of the National Academy of Sciences 115.48 (2018): 12253-12258.	No
Argyrochosma_pallens	No	NA	Nelsen, Matthew P., Richard H. Ree, and Corrie S. Moreau. "Ant–plant interactions evolved through increasing interdependence." Proceedings of the National Academy of Sciences 115.48 (2018): 12253-12258.	No
Argyrochosma_palmeri	No	NA	Nelsen, Matthew P., Richard H. Ree, and Corrie S. Moreau. "Ant–plant interactions evolved through increasing interdependence." Proceedings of the National Academy of Sciences 115.48 (2018): 12253-12258.	No
Argyrochosma_peninsularis	No	NA	Nelsen, Matthew P., Richard H. Ree, and Corrie S. Moreau. "Ant–plant interactions evolved through increasing interdependence." Proceedings of the National Academy of Sciences 115.48 (2018): 12253-12258.	No
Argyrochosma_pilifera	No	NA	Nelsen, Matthew P., Richard H. Ree, and Corrie S. Moreau. "Ant–plant interactions evolved through increasing interdependence." Proceedings of the National Academy of Sciences 115.48 (2018): 12253-12258.	No
Argyrochosma_stuebeliana	No	NA	Nelsen, Matthew P., Richard H. Ree, and Corrie S. Moreau. "Ant–plant interactions evolved through increasing interdependence." Proceedings of the National Academy of Sciences 115.48 (2018): 12253-12258.	No
Argyrochosma_tenera	No	NA	Nelsen, Matthew P., Richard H. Ree, and Corrie S. Moreau. "Ant–plant interactions evolved through increasing interdependence." Proceedings of the National Academy of Sciences 115.48 (2018): 12253-12258.	No
Arthropteris_altescandens	No	NA	Nelsen, Matthew P., Richard H. Ree, and Corrie S. Moreau. "Ant–plant interactions evolved through increasing interdependence." Proceedings of the National Academy of Sciences 115.48 (2018): 12253-12258.	No
Arthropteris_articulata	No	NA	Nelsen, Matthew P., Richard H. Ree, and Corrie S. Moreau. "Ant–plant interactions evolved through increasing interdependence." Proceedings of the National Academy of Sciences 115.48 (2018): 12253-12258.	No
Arthropteris_beckleri	No	NA	Nelsen, Matthew P., Richard H. Ree, and Corrie S. Moreau. "Ant–plant interactions evolved through increasing interdependence." Proceedings of the National Academy of Sciences 115.48 (2018): 12253-12258.	No
Arthropteris_cameroonensis	No	NA	Nelsen, Matthew P., Richard H. Ree, and Corrie S. Moreau. "Ant–plant interactions evolved through increasing interdependence." Proceedings of the National Academy of Sciences 115.48 (2018): 12253-12258.	No
Arthropteris_monocarpa	No	NA	Nelsen, Matthew P., Richard H. Ree, and Corrie S. Moreau. "Ant–plant interactions evolved through increasing interdependence." Proceedings of the National Academy of Sciences 115.48 (2018): 12253-12258.	No
Arthropteris_orientalis	No	NA	Nelsen, Matthew P., Richard H. Ree, and Corrie S. Moreau. "Ant–plant interactions evolved through increasing interdependence." Proceedings of the National Academy of Sciences 115.48 (2018): 12253-12258.	No
Arthropteris_palisotii	No	NA	Nelsen, Matthew P., Richard H. Ree, and Corrie S. Moreau. "Ant–plant interactions evolved through increasing interdependence." Proceedings of the National Academy of Sciences 115.48 (2018): 12253-12258.	No
Arthropteris_parallela	No	NA	Nelsen, Matthew P., Richard H. Ree, and Corrie S. Moreau. "Ant–plant interactions evolved through increasing interdependence." Proceedings of the National Academy of Sciences 115.48 (2018): 12253-12258.	No
Arthropteris_paucivenia	No	NA	Nelsen, Matthew P., Richard H. Ree, and Corrie S. Moreau. "Ant–plant interactions evolved through increasing interdependence." Proceedings of the National Academy of Sciences 115.48 (2018): 12253-12258.	No
Arthropteris_submarginalis	No	NA	Nelsen, Matthew P., Richard H. Ree, and Corrie S. Moreau. "Ant–plant interactions evolved through increasing interdependence." Proceedings of the National Academy of Sciences 115.48 (2018): 12253-12258.	No
Arthropteris_tenella	No	NA	Nelsen, Matthew P., Richard H. Ree, and Corrie S. Moreau. "Ant–plant interactions evolved through increasing interdependence." Proceedings of the National Academy of Sciences 115.48 (2018): 12253-12258.	No
Aspidotis_californica	No	NA	Nelsen, Matthew P., Richard H. Ree, and Corrie S. Moreau. "Ant–plant interactions evolved through increasing interdependence." Proceedings of the National Academy of Sciences 115.48 (2018): 12253-12258.	No
Aspidotis_carlotta-halliae	No	NA	Nelsen, Matthew P., Richard H. Ree, and Corrie S. Moreau. "Ant–plant interactions evolved through increasing interdependence." Proceedings of the National Academy of Sciences 115.48 (2018): 12253-12258.	No
Aspidotis_densa	No	NA	Nelsen, Matthew P., Richard H. Ree, and Corrie S. Moreau. "Ant–plant interactions evolved through increasing interdependence." Proceedings of the National Academy of Sciences 115.48 (2018): 12253-12258.	No
Aspidotis_meifolia	No	NA	Nelsen, Matthew P., Richard H. Ree, and Corrie S. Moreau. "Ant–plant interactions evolved through increasing interdependence." Proceedings of the National Academy of Sciences 115.48 (2018): 12253-12258.	No
Asplenium_abscissum	No	NA	Nelsen, Matthew P., Richard H. Ree, and Corrie S. Moreau. "Ant–plant interactions evolved through increasing interdependence." Proceedings of the National Academy of Sciences 115.48 (2018): 12253-12258.	No
Asplenium_actiniopteroides	No	NA	Nelsen, Matthew P., Richard H. Ree, and Corrie S. Moreau. "Ant–plant interactions evolved through increasing interdependence." Proceedings of the National Academy of Sciences 115.48 (2018): 12253-12258.	No
Asplenium_acuminatum	No	NA	Nelsen, Matthew P., Richard H. Ree, and Corrie S. Moreau. "Ant–plant interactions evolved through increasing interdependence." Proceedings of the National Academy of Sciences 115.48 (2018): 12253-12258.	No
Asplenium_acutiusculum	No	NA	Nelsen, Matthew P., Richard H. Ree, and Corrie S. Moreau. "Ant–plant interactions evolved through increasing interdependence." Proceedings of the National Academy of Sciences 115.48 (2018): 12253-12258.	No
Asplenium_adiantum-nigrum	No	NA	Nelsen, Matthew P., Richard H. Ree, and Corrie S. Moreau. "Ant–plant interactions evolved through increasing interdependence." Proceedings of the National Academy of Sciences 115.48 (2018): 12253-12258.	No
Asplenium_adulterinum	No	NA	Nelsen, Matthew P., Richard H. Ree, and Corrie S. Moreau. "Ant–plant interactions evolved through increasing interdependence." Proceedings of the National Academy of Sciences 115.48 (2018): 12253-12258.	No
Asplenium_aegaeum	No	NA	Nelsen, Matthew P., Richard H. Ree, and Corrie S. Moreau. "Ant–plant interactions evolved through increasing interdependence." Proceedings of the National Academy of Sciences 115.48 (2018): 12253-12258.	No
Asplenium_aethiopicum	No	NA	Nelsen, Matthew P., Richard H. Ree, and Corrie S. Moreau. "Ant–plant interactions evolved through increasing interdependence." Proceedings of the National Academy of Sciences 115.48 (2018): 12253-12258.	No
Asplenium_affine	No	NA	Nelsen, Matthew P., Richard H. Ree, and Corrie S. Moreau. "Ant–plant interactions evolved through increasing interdependence." Proceedings of the National Academy of Sciences 115.48 (2018): 12253-12258.	No
Asplenium_alatulum	No	NA	Nelsen, Matthew P., Richard H. Ree, and Corrie S. Moreau. "Ant–plant interactions evolved through increasing interdependence." Proceedings of the National Academy of Sciences 115.48 (2018): 12253-12258.	No
Asplenium_alatum	No	NA	Nelsen, Matthew P., Richard H. Ree, and Corrie S. Moreau. "Ant–plant interactions evolved through increasing interdependence." Proceedings of the National Academy of Sciences 115.48 (2018): 12253-12258.	No
Asplenium_altajense	No	NA	Nelsen, Matthew P., Richard H. Ree, and Corrie S. Moreau. "Ant–plant interactions evolved through increasing interdependence." Proceedings of the National Academy of Sciences 115.48 (2018): 12253-12258.	No
Asplenium_amboinense	No	NA	Nelsen, Matthew P., Richard H. Ree, and Corrie S. Moreau. "Ant–plant interactions evolved through increasing interdependence." Proceedings of the National Academy of Sciences 115.48 (2018): 12253-12258.	No
Asplenium_anceps	No	NA	Nelsen, Matthew P., Richard H. Ree, and Corrie S. Moreau. "Ant–plant interactions evolved through increasing interdependence." Proceedings of the National Academy of Sciences 115.48 (2018): 12253-12258.	No
Asplenium_angustum	No	NA	Nelsen, Matthew P., Richard H. Ree, and Corrie S. Moreau. "Ant–plant interactions evolved through increasing interdependence." Proceedings of the National Academy of Sciences 115.48 (2018): 12253-12258.	No
Asplenium_anisophyllum	No	NA	Nelsen, Matthew P., Richard H. Ree, and Corrie S. Moreau. "Ant–plant interactions evolved through increasing interdependence." Proceedings of the National Academy of Sciences 115.48 (2018): 12253-12258.	No
Asplenium_annobonense	No	NA	Nelsen, Matthew P., Richard H. Ree, and Corrie S. Moreau. "Ant–plant interactions evolved through increasing interdependence." Proceedings of the National Academy of Sciences 115.48 (2018): 12253-12258.	No
Asplenium_anogrammoides	No	NA	Nelsen, Matthew P., Richard H. Ree, and Corrie S. Moreau. "Ant–plant interactions evolved through increasing interdependence." Proceedings of the National Academy of Sciences 115.48 (2018): 12253-12258.	No
Asplenium_antiquum	No	NA	Nelsen, Matthew P., Richard H. Ree, and Corrie S. Moreau. "Ant–plant interactions evolved through increasing interdependence." Proceedings of the National Academy of Sciences 115.48 (2018): 12253-12258.	No
Asplenium_antrophyoides	No	NA	Nelsen, Matthew P., Richard H. Ree, and Corrie S. Moreau. "Ant–plant interactions evolved through increasing interdependence." Proceedings of the National Academy of Sciences 115.48 (2018): 12253-12258.	No
Asplenium_appendiculatum	No	NA	Nelsen, Matthew P., Richard H. Ree, and Corrie S. Moreau. "Ant–plant interactions evolved through increasing interdependence." Proceedings of the National Academy of Sciences 115.48 (2018): 12253-12258.	No
Asplenium_aran-tohanum	No	NA	Nelsen, Matthew P., Richard H. Ree, and Corrie S. Moreau. "Ant–plant interactions evolved through increasing interdependence." Proceedings of the National Academy of Sciences 115.48 (2018): 12253-12258.	No
Asplenium_athertonense	No	NA	Nelsen, Matthew P., Richard H. Ree, and Corrie S. Moreau. "Ant–plant interactions evolved through increasing interdependence." Proceedings of the National Academy of Sciences 115.48 (2018): 12253-12258.	No
Asplenium_attenuatum	No	NA	Nelsen, Matthew P., Richard H. Ree, and Corrie S. Moreau. "Ant–plant interactions evolved through increasing interdependence." Proceedings of the National Academy of Sciences 115.48 (2018): 12253-12258.	No
Asplenium_aureum	No	NA	Nelsen, Matthew P., Richard H. Ree, and Corrie S. Moreau. "Ant–plant interactions evolved through increasing interdependence." Proceedings of the National Academy of Sciences 115.48 (2018): 12253-12258.	No
Asplenium_auriculatum	No	NA	Nelsen, Matthew P., Richard H. Ree, and Corrie S. Moreau. "Ant–plant interactions evolved through increasing interdependence." Proceedings of the National Academy of Sciences 115.48 (2018): 12253-12258.	No
Asplenium_auritum	No	NA	Nelsen, Matthew P., Richard H. Ree, and Corrie S. Moreau. "Ant–plant interactions evolved through increasing interdependence." Proceedings of the National Academy of Sciences 115.48 (2018): 12253-12258.	No
Asplenium_australasicum	No	NA	Nelsen, Matthew P., Richard H. Ree, and Corrie S. Moreau. "Ant–plant interactions evolved through increasing interdependence." Proceedings of the National Academy of Sciences 115.48 (2018): 12253-12258.	No
Asplenium_austrochinense	No	NA	Nelsen, Matthew P., Richard H. Ree, and Corrie S. Moreau. "Ant–plant interactions evolved through increasing interdependence." Proceedings of the National Academy of Sciences 115.48 (2018): 12253-12258.	No
Asplenium_azoricum	No	NA	Nelsen, Matthew P., Richard H. Ree, and Corrie S. Moreau. "Ant–plant interactions evolved through increasing interdependence." Proceedings of the National Academy of Sciences 115.48 (2018): 12253-12258.	No
Asplenium_baileyanum	No	NA	Nelsen, Matthew P., Richard H. Ree, and Corrie S. Moreau. "Ant–plant interactions evolved through increasing interdependence." Proceedings of the National Academy of Sciences 115.48 (2018): 12253-12258.	No
Asplenium_balearicum	No	NA	Nelsen, Matthew P., Richard H. Ree, and Corrie S. Moreau. "Ant–plant interactions evolved through increasing interdependence." Proceedings of the National Academy of Sciences 115.48 (2018): 12253-12258.	No
Asplenium_bangii	No	NA	Nelsen, Matthew P., Richard H. Ree, and Corrie S. Moreau. "Ant–plant interactions evolved through increasing interdependence." Proceedings of the National Academy of Sciences 115.48 (2018): 12253-12258.	No
Asplenium_barteri	No	NA	Nelsen, Matthew P., Richard H. Ree, and Corrie S. Moreau. "Ant–plant interactions evolved through increasing interdependence." Proceedings of the National Academy of Sciences 115.48 (2018): 12253-12258.	No
Asplenium_bicentenniale	No	NA	Nelsen, Matthew P., Richard H. Ree, and Corrie S. Moreau. "Ant–plant interactions evolved through increasing interdependence." Proceedings of the National Academy of Sciences 115.48 (2018): 12253-12258.	No
Asplenium_bipartitum	No	NA	Nelsen, Matthew P., Richard H. Ree, and Corrie S. Moreau. "Ant–plant interactions evolved through increasing interdependence." Proceedings of the National Academy of Sciences 115.48 (2018): 12253-12258.	No
Asplenium_bipinnatifidum	No	NA	Nelsen, Matthew P., Richard H. Ree, and Corrie S. Moreau. "Ant–plant interactions evolved through increasing interdependence." Proceedings of the National Academy of Sciences 115.48 (2018): 12253-12258.	No
Asplenium_blastophorum	No	NA	Nelsen, Matthew P., Richard H. Ree, and Corrie S. Moreau. "Ant–plant interactions evolved through increasing interdependence." Proceedings of the National Academy of Sciences 115.48 (2018): 12253-12258.	No
Asplenium_boltonii	No	NA	Nelsen, Matthew P., Richard H. Ree, and Corrie S. Moreau. "Ant–plant interactions evolved through increasing interdependence." Proceedings of the National Academy of Sciences 115.48 (2018): 12253-12258.	No
Asplenium_boreale	No	NA	Nelsen, Matthew P., Richard H. Ree, and Corrie S. Moreau. "Ant–plant interactions evolved through increasing interdependence." Proceedings of the National Academy of Sciences 115.48 (2018): 12253-12258.	No
Asplenium_bourgaei	No	NA	Nelsen, Matthew P., Richard H. Ree, and Corrie S. Moreau. "Ant–plant interactions evolved through increasing interdependence." Proceedings of the National Academy of Sciences 115.48 (2018): 12253-12258.	No
Asplenium_bulbiferum	No	NA	Nelsen, Matthew P., Richard H. Ree, and Corrie S. Moreau. "Ant–plant interactions evolved through increasing interdependence." Proceedings of the National Academy of Sciences 115.48 (2018): 12253-12258.	No
Asplenium_bullatum	No	NA	Nelsen, Matthew P., Richard H. Ree, and Corrie S. Moreau. "Ant–plant interactions evolved through increasing interdependence." Proceedings of the National Academy of Sciences 115.48 (2018): 12253-12258.	No
Asplenium_capillipes	No	NA	Nelsen, Matthew P., Richard H. Ree, and Corrie S. Moreau. "Ant–plant interactions evolved through increasing interdependence." Proceedings of the National Academy of Sciences 115.48 (2018): 12253-12258.	No
Asplenium_capitisyork	No	NA	Nelsen, Matthew P., Richard H. Ree, and Corrie S. Moreau. "Ant–plant interactions evolved through increasing interdependence." Proceedings of the National Academy of Sciences 115.48 (2018): 12253-12258.	No
Asplenium_carnarvonense	No	NA	Nelsen, Matthew P., Richard H. Ree, and Corrie S. Moreau. "Ant–plant interactions evolved through increasing interdependence." Proceedings of the National Academy of Sciences 115.48 (2018): 12253-12258.	No
Asplenium_carruthersii	No	NA	Nelsen, Matthew P., Richard H. Ree, and Corrie S. Moreau. "Ant–plant interactions evolved through increasing interdependence." Proceedings of the National Academy of Sciences 115.48 (2018): 12253-12258.	No
Asplenium_castaneoviride	No	NA	Nelsen, Matthew P., Richard H. Ree, and Corrie S. Moreau. "Ant–plant interactions evolved through increasing interdependence." Proceedings of the National Academy of Sciences 115.48 (2018): 12253-12258.	No
Asplenium_castaneum	No	NA	Nelsen, Matthew P., Richard H. Ree, and Corrie S. Moreau. "Ant–plant interactions evolved through increasing interdependence." Proceedings of the National Academy of Sciences 115.48 (2018): 12253-12258.	No
Asplenium_caudatum	No	NA	Nelsen, Matthew P., Richard H. Ree, and Corrie S. Moreau. "Ant–plant interactions evolved through increasing interdependence." Proceedings of the National Academy of Sciences 115.48 (2018): 12253-12258.	No
Asplenium_celtibericum	No	NA	Nelsen, Matthew P., Richard H. Ree, and Corrie S. Moreau. "Ant–plant interactions evolved through increasing interdependence." Proceedings of the National Academy of Sciences 115.48 (2018): 12253-12258.	No
Asplenium_ceterach	No	NA	Nelsen, Matthew P., Richard H. Ree, and Corrie S. Moreau. "Ant–plant interactions evolved through increasing interdependence." Proceedings of the National Academy of Sciences 115.48 (2018): 12253-12258.	No
Asplenium_chasmophilum	No	NA	Nelsen, Matthew P., Richard H. Ree, and Corrie S. Moreau. "Ant–plant interactions evolved through increasing interdependence." Proceedings of the National Academy of Sciences 115.48 (2018): 12253-12258.	No
Asplenium_chathamense	No	NA	Nelsen, Matthew P., Richard H. Ree, and Corrie S. Moreau. "Ant–plant interactions evolved through increasing interdependence." Proceedings of the National Academy of Sciences 115.48 (2018): 12253-12258.	No
Asplenium_christii	No	NA	Nelsen, Matthew P., Richard H. Ree, and Corrie S. Moreau. "Ant–plant interactions evolved through increasing interdependence." Proceedings of the National Academy of Sciences 115.48 (2018): 12253-12258.	No
Asplenium_ciliatum	No	NA	Nelsen, Matthew P., Richard H. Ree, and Corrie S. Moreau. "Ant–plant interactions evolved through increasing interdependence." Proceedings of the National Academy of Sciences 115.48 (2018): 12253-12258.	No
Asplenium_cimmeriorum	No	NA	Nelsen, Matthew P., Richard H. Ree, and Corrie S. Moreau. "Ant–plant interactions evolved through increasing interdependence." Proceedings of the National Academy of Sciences 115.48 (2018): 12253-12258.	No
Asplenium_cirrhatum	No	NA	Nelsen, Matthew P., Richard H. Ree, and Corrie S. Moreau. "Ant–plant interactions evolved through increasing interdependence." Proceedings of the National Academy of Sciences 115.48 (2018): 12253-12258.	No
Asplenium_claussenii	No	NA	Nelsen, Matthew P., Richard H. Ree, and Corrie S. Moreau. "Ant–plant interactions evolved through increasing interdependence." Proceedings of the National Academy of Sciences 115.48 (2018): 12253-12258.	No
Asplenium_coenobiale	No	NA	Nelsen, Matthew P., Richard H. Ree, and Corrie S. Moreau. "Ant–plant interactions evolved through increasing interdependence." Proceedings of the National Academy of Sciences 115.48 (2018): 12253-12258.	No
Asplenium_compressum	No	NA	Nelsen, Matthew P., Richard H. Ree, and Corrie S. Moreau. "Ant–plant interactions evolved through increasing interdependence." Proceedings of the National Academy of Sciences 115.48 (2018): 12253-12258.	No
Asplenium_confusum	No	NA	Nelsen, Matthew P., Richard H. Ree, and Corrie S. Moreau. "Ant–plant interactions evolved through increasing interdependence." Proceedings of the National Academy of Sciences 115.48 (2018): 12253-12258.	No
Asplenium_contiguum	No	NA	Nelsen, Matthew P., Richard H. Ree, and Corrie S. Moreau. "Ant–plant interactions evolved through increasing interdependence." Proceedings of the National Academy of Sciences 115.48 (2018): 12253-12258.	No
Asplenium_cordatum	No	NA	Nelsen, Matthew P., Richard H. Ree, and Corrie S. Moreau. "Ant–plant interactions evolved through increasing interdependence." Proceedings of the National Academy of Sciences 115.48 (2018): 12253-12258.	No
Asplenium_cornutissimum	No	NA	Nelsen, Matthew P., Richard H. Ree, and Corrie S. Moreau. "Ant–plant interactions evolved through increasing interdependence." Proceedings of the National Academy of Sciences 115.48 (2018): 12253-12258.	No
Asplenium_correardii	No	NA	Nelsen, Matthew P., Richard H. Ree, and Corrie S. Moreau. "Ant–plant interactions evolved through increasing interdependence." Proceedings of the National Academy of Sciences 115.48 (2018): 12253-12258.	No
Asplenium_crinicaule	No	NA	Nelsen, Matthew P., Richard H. Ree, and Corrie S. Moreau. "Ant–plant interactions evolved through increasing interdependence." Proceedings of the National Academy of Sciences 115.48 (2018): 12253-12258.	No
Asplenium_cristatum	No	NA	Nelsen, Matthew P., Richard H. Ree, and Corrie S. Moreau. "Ant–plant interactions evolved through increasing interdependence." Proceedings of the National Academy of Sciences 115.48 (2018): 12253-12258.	No
Asplenium_cuneatiforme	No	NA	Nelsen, Matthew P., Richard H. Ree, and Corrie S. Moreau. "Ant–plant interactions evolved through increasing interdependence." Proceedings of the National Academy of Sciences 115.48 (2018): 12253-12258.	No
Asplenium_cuneatum	No	NA	Nelsen, Matthew P., Richard H. Ree, and Corrie S. Moreau. "Ant–plant interactions evolved through increasing interdependence." Proceedings of the National Academy of Sciences 115.48 (2018): 12253-12258.	No
Asplenium_cuneifolium	No	NA	Nelsen, Matthew P., Richard H. Ree, and Corrie S. Moreau. "Ant–plant interactions evolved through increasing interdependence." Proceedings of the National Academy of Sciences 115.48 (2018): 12253-12258.	No
Asplenium_currorii	No	NA	Nelsen, Matthew P., Richard H. Ree, and Corrie S. Moreau. "Ant–plant interactions evolved through increasing interdependence." Proceedings of the National Academy of Sciences 115.48 (2018): 12253-12258.	No
Asplenium_cuspidatum	No	NA	Nelsen, Matthew P., Richard H. Ree, and Corrie S. Moreau. "Ant–plant interactions evolved through increasing interdependence." Proceedings of the National Academy of Sciences 115.48 (2018): 12253-12258.	No
Asplenium_cymbifolium	No	NA	Nelsen, Matthew P., Richard H. Ree, and Corrie S. Moreau. "Ant–plant interactions evolved through increasing interdependence." Proceedings of the National Academy of Sciences 115.48 (2018): 12253-12258.	No
Asplenium_cyprium	No	NA	Nelsen, Matthew P., Richard H. Ree, and Corrie S. Moreau. "Ant–plant interactions evolved through increasing interdependence." Proceedings of the National Academy of Sciences 115.48 (2018): 12253-12258.	No
Asplenium_cyrtosorum	No	NA	Nelsen, Matthew P., Richard H. Ree, and Corrie S. Moreau. "Ant–plant interactions evolved through increasing interdependence." Proceedings of the National Academy of Sciences 115.48 (2018): 12253-12258.	No
Asplenium_dalhousiae	No	NA	Nelsen, Matthew P., Richard H. Ree, and Corrie S. Moreau. "Ant–plant interactions evolved through increasing interdependence." Proceedings of the National Academy of Sciences 115.48 (2018): 12253-12258.	No
Asplenium_dareoides	No	NA	Nelsen, Matthew P., Richard H. Ree, and Corrie S. Moreau. "Ant–plant interactions evolved through increasing interdependence." Proceedings of the National Academy of Sciences 115.48 (2018): 12253-12258.	No
Asplenium_daucifolium	No	NA	Nelsen, Matthew P., Richard H. Ree, and Corrie S. Moreau. "Ant–plant interactions evolved through increasing interdependence." Proceedings of the National Academy of Sciences 115.48 (2018): 12253-12258.	No
Asplenium_delavayi	No	NA	Nelsen, Matthew P., Richard H. Ree, and Corrie S. Moreau. "Ant–plant interactions evolved through increasing interdependence." Proceedings of the National Academy of Sciences 115.48 (2018): 12253-12258.	No
Asplenium_dielerectum	No	NA	Nelsen, Matthew P., Richard H. Ree, and Corrie S. Moreau. "Ant–plant interactions evolved through increasing interdependence." Proceedings of the National Academy of Sciences 115.48 (2018): 12253-12258.	No
Asplenium_dielfalcatum	No	NA	Nelsen, Matthew P., Richard H. Ree, and Corrie S. Moreau. "Ant–plant interactions evolved through increasing interdependence." Proceedings of the National Academy of Sciences 115.48 (2018): 12253-12258.	No
Asplenium_diellaciniatum	No	NA	Nelsen, Matthew P., Richard H. Ree, and Corrie S. Moreau. "Ant–plant interactions evolved through increasing interdependence." Proceedings of the National Academy of Sciences 115.48 (2018): 12253-12258.	No
Asplenium_dielmannii	No	NA	Nelsen, Matthew P., Richard H. Ree, and Corrie S. Moreau. "Ant–plant interactions evolved through increasing interdependence." Proceedings of the National Academy of Sciences 115.48 (2018): 12253-12258.	No
Asplenium_dielpallidum	No	NA	Nelsen, Matthew P., Richard H. Ree, and Corrie S. Moreau. "Ant–plant interactions evolved through increasing interdependence." Proceedings of the National Academy of Sciences 115.48 (2018): 12253-12258.	No
Asplenium_difforme	No	NA	Nelsen, Matthew P., Richard H. Ree, and Corrie S. Moreau. "Ant–plant interactions evolved through increasing interdependence." Proceedings of the National Academy of Sciences 115.48 (2018): 12253-12258.	No
Asplenium_dimorphum	No	NA	Nelsen, Matthew P., Richard H. Ree, and Corrie S. Moreau. "Ant–plant interactions evolved through increasing interdependence." Proceedings of the National Academy of Sciences 115.48 (2018): 12253-12258.	No
Asplenium_dissectum	No	NA	Nelsen, Matthew P., Richard H. Ree, and Corrie S. Moreau. "Ant–plant interactions evolved through increasing interdependence." Proceedings of the National Academy of Sciences 115.48 (2018): 12253-12258.	No
Asplenium_dognyense	No	NA	Nelsen, Matthew P., Richard H. Ree, and Corrie S. Moreau. "Ant–plant interactions evolved through increasing interdependence." Proceedings of the National Academy of Sciences 115.48 (2018): 12253-12258.	No
Asplenium_dregeanum	No	NA	Nelsen, Matthew P., Richard H. Ree, and Corrie S. Moreau. "Ant–plant interactions evolved through increasing interdependence." Proceedings of the National Academy of Sciences 115.48 (2018): 12253-12258.	No
Asplenium_elliottii	No	NA	Nelsen, Matthew P., Richard H. Ree, and Corrie S. Moreau. "Ant–plant interactions evolved through increasing interdependence." Proceedings of the National Academy of Sciences 115.48 (2018): 12253-12258.	No
Asplenium_elmeri	No	NA	Nelsen, Matthew P., Richard H. Ree, and Corrie S. Moreau. "Ant–plant interactions evolved through increasing interdependence." Proceedings of the National Academy of Sciences 115.48 (2018): 12253-12258.	No
Asplenium_emarginatum	No	NA	Nelsen, Matthew P., Richard H. Ree, and Corrie S. Moreau. "Ant–plant interactions evolved through increasing interdependence." Proceedings of the National Academy of Sciences 115.48 (2018): 12253-12258.	No
Asplenium_ensiforme	No	NA	Nelsen, Matthew P., Richard H. Ree, and Corrie S. Moreau. "Ant–plant interactions evolved through increasing interdependence." Proceedings of the National Academy of Sciences 115.48 (2018): 12253-12258.	No
Asplenium_erectum	No	NA	Nelsen, Matthew P., Richard H. Ree, and Corrie S. Moreau. "Ant–plant interactions evolved through increasing interdependence." Proceedings of the National Academy of Sciences 115.48 (2018): 12253-12258.	No
Asplenium_erosum	No	NA	Nelsen, Matthew P., Richard H. Ree, and Corrie S. Moreau. "Ant–plant interactions evolved through increasing interdependence." Proceedings of the National Academy of Sciences 115.48 (2018): 12253-12258.	No
Asplenium_excelsum	No	NA	Nelsen, Matthew P., Richard H. Ree, and Corrie S. Moreau. "Ant–plant interactions evolved through increasing interdependence." Proceedings of the National Academy of Sciences 115.48 (2018): 12253-12258.	No
Asplenium_exiguum	No	NA	Nelsen, Matthew P., Richard H. Ree, and Corrie S. Moreau. "Ant–plant interactions evolved through increasing interdependence." Proceedings of the National Academy of Sciences 115.48 (2018): 12253-12258.	No
Asplenium_falcatum	No	NA	Nelsen, Matthew P., Richard H. Ree, and Corrie S. Moreau. "Ant–plant interactions evolved through increasing interdependence." Proceedings of the National Academy of Sciences 115.48 (2018): 12253-12258.	No
Asplenium_feei	No	NA	Nelsen, Matthew P., Richard H. Ree, and Corrie S. Moreau. "Ant–plant interactions evolved through increasing interdependence." Proceedings of the National Academy of Sciences 115.48 (2018): 12253-12258.	No
Asplenium_fibrillosum	No	NA	Nelsen, Matthew P., Richard H. Ree, and Corrie S. Moreau. "Ant–plant interactions evolved through increasing interdependence." Proceedings of the National Academy of Sciences 115.48 (2018): 12253-12258.	No
Asplenium_filidens	No	NA	Nelsen, Matthew P., Richard H. Ree, and Corrie S. Moreau. "Ant–plant interactions evolved through increasing interdependence." Proceedings of the National Academy of Sciences 115.48 (2018): 12253-12258.	No
Asplenium_finlaysonianum	No	NA	Nelsen, Matthew P., Richard H. Ree, and Corrie S. Moreau. "Ant–plant interactions evolved through increasing interdependence." Proceedings of the National Academy of Sciences 115.48 (2018): 12253-12258.	No
Asplenium_fissum	No	NA	Nelsen, Matthew P., Richard H. Ree, and Corrie S. Moreau. "Ant–plant interactions evolved through increasing interdependence." Proceedings of the National Academy of Sciences 115.48 (2018): 12253-12258.	No
Asplenium_flabellifolium	No	NA	Nelsen, Matthew P., Richard H. Ree, and Corrie S. Moreau. "Ant–plant interactions evolved through increasing interdependence." Proceedings of the National Academy of Sciences 115.48 (2018): 12253-12258.	No
Asplenium_flabellulatum	No	NA	Nelsen, Matthew P., Richard H. Ree, and Corrie S. Moreau. "Ant–plant interactions evolved through increasing interdependence." Proceedings of the National Academy of Sciences 115.48 (2018): 12253-12258.	No
Asplenium_flaccidum	No	NA	Nelsen, Matthew P., Richard H. Ree, and Corrie S. Moreau. "Ant–plant interactions evolved through increasing interdependence." Proceedings of the National Academy of Sciences 115.48 (2018): 12253-12258.	No
Asplenium_fontanum	No	NA	Nelsen, Matthew P., Richard H. Ree, and Corrie S. Moreau. "Ant–plant interactions evolved through increasing interdependence." Proceedings of the National Academy of Sciences 115.48 (2018): 12253-12258.	No
Asplenium_foreziense	No	NA	Nelsen, Matthew P., Richard H. Ree, and Corrie S. Moreau. "Ant–plant interactions evolved through increasing interdependence." Proceedings of the National Academy of Sciences 115.48 (2018): 12253-12258.	No
Asplenium_formosae	No	NA	Nelsen, Matthew P., Richard H. Ree, and Corrie S. Moreau. "Ant–plant interactions evolved through increasing interdependence." Proceedings of the National Academy of Sciences 115.48 (2018): 12253-12258.	No
Asplenium_formosum	No	NA	Nelsen, Matthew P., Richard H. Ree, and Corrie S. Moreau. "Ant–plant interactions evolved through increasing interdependence." Proceedings of the National Academy of Sciences 115.48 (2018): 12253-12258.	No
Asplenium_fragrans	No	NA	Nelsen, Matthew P., Richard H. Ree, and Corrie S. Moreau. "Ant–plant interactions evolved through increasing interdependence." Proceedings of the National Academy of Sciences 115.48 (2018): 12253-12258.	No
Asplenium_gemmiferum	No	NA	Nelsen, Matthew P., Richard H. Ree, and Corrie S. Moreau. "Ant–plant interactions evolved through increasing interdependence." Proceedings of the National Academy of Sciences 115.48 (2018): 12253-12258.	No
Asplenium_gibberosum	No	NA	Nelsen, Matthew P., Richard H. Ree, and Corrie S. Moreau. "Ant–plant interactions evolved through increasing interdependence." Proceedings of the National Academy of Sciences 115.48 (2018): 12253-12258.	No
Asplenium_goudeyi	No	NA	Nelsen, Matthew P., Richard H. Ree, and Corrie S. Moreau. "Ant–plant interactions evolved through increasing interdependence." Proceedings of the National Academy of Sciences 115.48 (2018): 12253-12258.	No
Asplenium_griffithianum	No	NA	Nelsen, Matthew P., Richard H. Ree, and Corrie S. Moreau. "Ant–plant interactions evolved through increasing interdependence." Proceedings of the National Academy of Sciences 115.48 (2018): 12253-12258.	No
Asplenium_guangdongense	No	NA	Nelsen, Matthew P., Richard H. Ree, and Corrie S. Moreau. "Ant–plant interactions evolved through increasing interdependence." Proceedings of the National Academy of Sciences 115.48 (2018): 12253-12258.	No
Asplenium_gueinzianum	No	NA	Nelsen, Matthew P., Richard H. Ree, and Corrie S. Moreau. "Ant–plant interactions evolved through increasing interdependence." Proceedings of the National Academy of Sciences 115.48 (2018): 12253-12258.	No
Asplenium_hainanense	No	NA	Nelsen, Matthew P., Richard H. Ree, and Corrie S. Moreau. "Ant–plant interactions evolved through increasing interdependence." Proceedings of the National Academy of Sciences 115.48 (2018): 12253-12258.	No
Asplenium_haleakalense	No	NA	Nelsen, Matthew P., Richard H. Ree, and Corrie S. Moreau. "Ant–plant interactions evolved through increasing interdependence." Proceedings of the National Academy of Sciences 115.48 (2018): 12253-12258.	No
Asplenium_hallbergii	No	NA	Nelsen, Matthew P., Richard H. Ree, and Corrie S. Moreau. "Ant–plant interactions evolved through increasing interdependence." Proceedings of the National Academy of Sciences 115.48 (2018): 12253-12258.	No
Asplenium_hallii	No	NA	Nelsen, Matthew P., Richard H. Ree, and Corrie S. Moreau. "Ant–plant interactions evolved through increasing interdependence." Proceedings of the National Academy of Sciences 115.48 (2018): 12253-12258.	No
Asplenium_harmanii	No	NA	Nelsen, Matthew P., Richard H. Ree, and Corrie S. Moreau. "Ant–plant interactions evolved through increasing interdependence." Proceedings of the National Academy of Sciences 115.48 (2018): 12253-12258.	No
Asplenium_harpeodes	No	NA	Nelsen, Matthew P., Richard H. Ree, and Corrie S. Moreau. "Ant–plant interactions evolved through increasing interdependence." Proceedings of the National Academy of Sciences 115.48 (2018): 12253-12258.	No
Asplenium_hastatum	No	NA	Nelsen, Matthew P., Richard H. Ree, and Corrie S. Moreau. "Ant–plant interactions evolved through increasing interdependence." Proceedings of the National Academy of Sciences 115.48 (2018): 12253-12258.	No
Asplenium_haughtonii	No	NA	Nelsen, Matthew P., Richard H. Ree, and Corrie S. Moreau. "Ant–plant interactions evolved through increasing interdependence." Proceedings of the National Academy of Sciences 115.48 (2018): 12253-12258.	No
Asplenium_haurakiense	No	NA	Nelsen, Matthew P., Richard H. Ree, and Corrie S. Moreau. "Ant–plant interactions evolved through increasing interdependence." Proceedings of the National Academy of Sciences 115.48 (2018): 12253-12258.	No
Asplenium_hemionitis	No	NA	Nelsen, Matthew P., Richard H. Ree, and Corrie S. Moreau. "Ant–plant interactions evolved through increasing interdependence." Proceedings of the National Academy of Sciences 115.48 (2018): 12253-12258.	No
Asplenium_hemitomum	No	NA	Nelsen, Matthew P., Richard H. Ree, and Corrie S. Moreau. "Ant–plant interactions evolved through increasing interdependence." Proceedings of the National Academy of Sciences 115.48 (2018): 12253-12258.	No
Asplenium_heterochroum	No	NA	Nelsen, Matthew P., Richard H. Ree, and Corrie S. Moreau. "Ant–plant interactions evolved through increasing interdependence." Proceedings of the National Academy of Sciences 115.48 (2018): 12253-12258.	No
Asplenium_heteroresiliens	No	NA	Nelsen, Matthew P., Richard H. Ree, and Corrie S. Moreau. "Ant–plant interactions evolved through increasing interdependence." Proceedings of the National Academy of Sciences 115.48 (2018): 12253-12258.	No
Asplenium_hispanicum	No	NA	Nelsen, Matthew P., Richard H. Ree, and Corrie S. Moreau. "Ant–plant interactions evolved through increasing interdependence." Proceedings of the National Academy of Sciences 115.48 (2018): 12253-12258.	No
Asplenium_hobdyi	No	NA	Nelsen, Matthew P., Richard H. Ree, and Corrie S. Moreau. "Ant–plant interactions evolved through increasing interdependence." Proceedings of the National Academy of Sciences 115.48 (2018): 12253-12258.	No
Asplenium_holophlebium	No	NA	Nelsen, Matthew P., Richard H. Ree, and Corrie S. Moreau. "Ant–plant interactions evolved through increasing interdependence." Proceedings of the National Academy of Sciences 115.48 (2018): 12253-12258.	No
Asplenium_holosorum	No	NA	Nelsen, Matthew P., Richard H. Ree, and Corrie S. Moreau. "Ant–plant interactions evolved through increasing interdependence." Proceedings of the National Academy of Sciences 115.48 (2018): 12253-12258.	No
Asplenium_horridum	No	NA	Nelsen, Matthew P., Richard H. Ree, and Corrie S. Moreau. "Ant–plant interactions evolved through increasing interdependence." Proceedings of the National Academy of Sciences 115.48 (2018): 12253-12258.	No
Asplenium_hostmannii	No	NA	Nelsen, Matthew P., Richard H. Ree, and Corrie S. Moreau. "Ant–plant interactions evolved through increasing interdependence." Proceedings of the National Academy of Sciences 115.48 (2018): 12253-12258.	No
Asplenium_humbertii	No	NA	Nelsen, Matthew P., Richard H. Ree, and Corrie S. Moreau. "Ant–plant interactions evolved through increasing interdependence." Proceedings of the National Academy of Sciences 115.48 (2018): 12253-12258.	No
Asplenium_hybridum	No	NA	Nelsen, Matthew P., Richard H. Ree, and Corrie S. Moreau. "Ant–plant interactions evolved through increasing interdependence." Proceedings of the National Academy of Sciences 115.48 (2018): 12253-12258.	No
Asplenium_incisum	No	NA	Nelsen, Matthew P., Richard H. Ree, and Corrie S. Moreau. "Ant–plant interactions evolved through increasing interdependence." Proceedings of the National Academy of Sciences 115.48 (2018): 12253-12258.	No
Asplenium_incurvatum	No	NA	Nelsen, Matthew P., Richard H. Ree, and Corrie S. Moreau. "Ant–plant interactions evolved through increasing interdependence." Proceedings of the National Academy of Sciences 115.48 (2018): 12253-12258.	No
Asplenium_insiticium	No	NA	Nelsen, Matthew P., Richard H. Ree, and Corrie S. Moreau. "Ant–plant interactions evolved through increasing interdependence." Proceedings of the National Academy of Sciences 115.48 (2018): 12253-12258.	No
Asplenium_insulanum	No	NA	Nelsen, Matthew P., Richard H. Ree, and Corrie S. Moreau. "Ant–plant interactions evolved through increasing interdependence." Proceedings of the National Academy of Sciences 115.48 (2018): 12253-12258.	No
Asplenium_interjectum	No	NA	Nelsen, Matthew P., Richard H. Ree, and Corrie S. Moreau. "Ant–plant interactions evolved through increasing interdependence." Proceedings of the National Academy of Sciences 115.48 (2018): 12253-12258.	No
Asplenium_jahandiezii	No	NA	Nelsen, Matthew P., Richard H. Ree, and Corrie S. Moreau. "Ant–plant interactions evolved through increasing interdependence." Proceedings of the National Academy of Sciences 115.48 (2018): 12253-12258.	No
Asplenium_joellaui	No	NA	Nelsen, Matthew P., Richard H. Ree, and Corrie S. Moreau. "Ant–plant interactions evolved through increasing interdependence." Proceedings of the National Academy of Sciences 115.48 (2018): 12253-12258.	No
Asplenium_juglandifolium	No	NA	Nelsen, Matthew P., Richard H. Ree, and Corrie S. Moreau. "Ant–plant interactions evolved through increasing interdependence." Proceedings of the National Academy of Sciences 115.48 (2018): 12253-12258.	No
Asplenium_kaulfussii	No	NA	Nelsen, Matthew P., Richard H. Ree, and Corrie S. Moreau. "Ant–plant interactions evolved through increasing interdependence." Proceedings of the National Academy of Sciences 115.48 (2018): 12253-12258.	No
Asplenium_keysserianum	No	NA	Nelsen, Matthew P., Richard H. Ree, and Corrie S. Moreau. "Ant–plant interactions evolved through increasing interdependence." Proceedings of the National Academy of Sciences 115.48 (2018): 12253-12258.	No
Asplenium_kiangsuense	No	NA	Nelsen, Matthew P., Richard H. Ree, and Corrie S. Moreau. "Ant–plant interactions evolved through increasing interdependence." Proceedings of the National Academy of Sciences 115.48 (2018): 12253-12258.	No
Asplenium_kinabaluense	No	NA	Nelsen, Matthew P., Richard H. Ree, and Corrie S. Moreau. "Ant–plant interactions evolved through increasing interdependence." Proceedings of the National Academy of Sciences 115.48 (2018): 12253-12258.	No
Asplenium_kitazawae	No	NA	Nelsen, Matthew P., Richard H. Ree, and Corrie S. Moreau. "Ant–plant interactions evolved through increasing interdependence." Proceedings of the National Academy of Sciences 115.48 (2018): 12253-12258.	No
Asplenium_komarovii	No	NA	Nelsen, Matthew P., Richard H. Ree, and Corrie S. Moreau. "Ant–plant interactions evolved through increasing interdependence." Proceedings of the National Academy of Sciences 115.48 (2018): 12253-12258.	No
Asplenium_laciniatum	No	NA	Nelsen, Matthew P., Richard H. Ree, and Corrie S. Moreau. "Ant–plant interactions evolved through increasing interdependence." Proceedings of the National Academy of Sciences 115.48 (2018): 12253-12258.	No
Asplenium_lamprocaulon	No	NA	Nelsen, Matthew P., Richard H. Ree, and Corrie S. Moreau. "Ant–plant interactions evolved through increasing interdependence." Proceedings of the National Academy of Sciences 115.48 (2018): 12253-12258.	No
Asplenium_lamprophyllum	No	NA	Nelsen, Matthew P., Richard H. Ree, and Corrie S. Moreau. "Ant–plant interactions evolved through increasing interdependence." Proceedings of the National Academy of Sciences 115.48 (2018): 12253-12258.	No
Asplenium_laserpitiifolium	No	NA	Nelsen, Matthew P., Richard H. Ree, and Corrie S. Moreau. "Ant–plant interactions evolved through increasing interdependence." Proceedings of the National Academy of Sciences 115.48 (2018): 12253-12258.	No
Asplenium_lepidotum	No	NA	Nelsen, Matthew P., Richard H. Ree, and Corrie S. Moreau. "Ant–plant interactions evolved through increasing interdependence." Proceedings of the National Academy of Sciences 115.48 (2018): 12253-12258.	No
Asplenium_lepturus	No	NA	Nelsen, Matthew P., Richard H. Ree, and Corrie S. Moreau. "Ant–plant interactions evolved through increasing interdependence." Proceedings of the National Academy of Sciences 115.48 (2018): 12253-12258.	No
Asplenium_lessinense	No	NA	Nelsen, Matthew P., Richard H. Ree, and Corrie S. Moreau. "Ant–plant interactions evolved through increasing interdependence." Proceedings of the National Academy of Sciences 115.48 (2018): 12253-12258.	No
Asplenium_linckii	No	NA	Nelsen, Matthew P., Richard H. Ree, and Corrie S. Moreau. "Ant–plant interactions evolved through increasing interdependence." Proceedings of the National Academy of Sciences 115.48 (2018): 12253-12258.	No
Asplenium_listeri	No	NA	Nelsen, Matthew P., Richard H. Ree, and Corrie S. Moreau. "Ant–plant interactions evolved through increasing interdependence." Proceedings of the National Academy of Sciences 115.48 (2018): 12253-12258.	No
Asplenium_lividum	No	NA	Nelsen, Matthew P., Richard H. Ree, and Corrie S. Moreau. "Ant–plant interactions evolved through increasing interdependence." Proceedings of the National Academy of Sciences 115.48 (2018): 12253-12258.	No
Asplenium_lobulatum	No	NA	Nelsen, Matthew P., Richard H. Ree, and Corrie S. Moreau. "Ant–plant interactions evolved through increasing interdependence." Proceedings of the National Academy of Sciences 115.48 (2018): 12253-12258.	No
Asplenium_lolegnamense	No	NA	Nelsen, Matthew P., Richard H. Ree, and Corrie S. Moreau. "Ant–plant interactions evolved through increasing interdependence." Proceedings of the National Academy of Sciences 115.48 (2018): 12253-12258.	No
Asplenium_loxoscaphoides	No	NA	Nelsen, Matthew P., Richard H. Ree, and Corrie S. Moreau. "Ant–plant interactions evolved through increasing interdependence." Proceedings of the National Academy of Sciences 115.48 (2018): 12253-12258.	No
Asplenium_lunulatum	No	NA	Nelsen, Matthew P., Richard H. Ree, and Corrie S. Moreau. "Ant–plant interactions evolved through increasing interdependence." Proceedings of the National Academy of Sciences 115.48 (2018): 12253-12258.	No
Asplenium_lyallii	No	NA	Nelsen, Matthew P., Richard H. Ree, and Corrie S. Moreau. "Ant–plant interactions evolved through increasing interdependence." Proceedings of the National Academy of Sciences 115.48 (2018): 12253-12258.	No
Asplenium_macraei	No	NA	Nelsen, Matthew P., Richard H. Ree, and Corrie S. Moreau. "Ant–plant interactions evolved through increasing interdependence." Proceedings of the National Academy of Sciences 115.48 (2018): 12253-12258.	No
Asplenium_mannii	No	NA	Nelsen, Matthew P., Richard H. Ree, and Corrie S. Moreau. "Ant–plant interactions evolved through increasing interdependence." Proceedings of the National Academy of Sciences 115.48 (2018): 12253-12258.	No
Asplenium_marattioides	No	NA	Nelsen, Matthew P., Richard H. Ree, and Corrie S. Moreau. "Ant–plant interactions evolved through increasing interdependence." Proceedings of the National Academy of Sciences 115.48 (2018): 12253-12258.	No
Asplenium_marinum	No	NA	Nelsen, Matthew P., Richard H. Ree, and Corrie S. Moreau. "Ant–plant interactions evolved through increasing interdependence." Proceedings of the National Academy of Sciences 115.48 (2018): 12253-12258.	No
Asplenium_mauritiensis	No	NA	Nelsen, Matthew P., Richard H. Ree, and Corrie S. Moreau. "Ant–plant interactions evolved through increasing interdependence." Proceedings of the National Academy of Sciences 115.48 (2018): 12253-12258.	No
Asplenium_micantifrons	No	NA	Nelsen, Matthew P., Richard H. Ree, and Corrie S. Moreau. "Ant–plant interactions evolved through increasing interdependence." Proceedings of the National Academy of Sciences 115.48 (2018): 12253-12258.	No
Asplenium_micropaleatum	No	NA	Nelsen, Matthew P., Richard H. Ree, and Corrie S. Moreau. "Ant–plant interactions evolved through increasing interdependence." Proceedings of the National Academy of Sciences 115.48 (2018): 12253-12258.	No
Asplenium_milnei	No	NA	Nelsen, Matthew P., Richard H. Ree, and Corrie S. Moreau. "Ant–plant interactions evolved through increasing interdependence." Proceedings of the National Academy of Sciences 115.48 (2018): 12253-12258.	No
Asplenium_minutifolium	No	NA	Nelsen, Matthew P., Richard H. Ree, and Corrie S. Moreau. "Ant–plant interactions evolved through increasing interdependence." Proceedings of the National Academy of Sciences 115.48 (2018): 12253-12258.	No
Asplenium_monanthes	No	NA	Nelsen, Matthew P., Richard H. Ree, and Corrie S. Moreau. "Ant–plant interactions evolved through increasing interdependence." Proceedings of the National Academy of Sciences 115.48 (2018): 12253-12258.	No
Asplenium_montanum	No	NA	Nelsen, Matthew P., Richard H. Ree, and Corrie S. Moreau. "Ant–plant interactions evolved through increasing interdependence." Proceedings of the National Academy of Sciences 115.48 (2018): 12253-12258.	No
Asplenium_musifolium	No	NA	Nelsen, Matthew P., Richard H. Ree, and Corrie S. Moreau. "Ant–plant interactions evolved through increasing interdependence." Proceedings of the National Academy of Sciences 115.48 (2018): 12253-12258.	No
Asplenium_myriophyllum	No	NA	Nelsen, Matthew P., Richard H. Ree, and Corrie S. Moreau. "Ant–plant interactions evolved through increasing interdependence." Proceedings of the National Academy of Sciences 115.48 (2018): 12253-12258.	No
Asplenium_neolaserpitiifolium	No	NA	Nelsen, Matthew P., Richard H. Ree, and Corrie S. Moreau. "Ant–plant interactions evolved through increasing interdependence." Proceedings of the National Academy of Sciences 115.48 (2018): 12253-12258.	No
Asplenium_nidiforme	No	NA	Nelsen, Matthew P., Richard H. Ree, and Corrie S. Moreau. "Ant–plant interactions evolved through increasing interdependence." Proceedings of the National Academy of Sciences 115.48 (2018): 12253-12258.	No
Asplenium_nidus	No	NA	Nelsen, Matthew P., Richard H. Ree, and Corrie S. Moreau. "Ant–plant interactions evolved through increasing interdependence." Proceedings of the National Academy of Sciences 115.48 (2018): 12253-12258.	No
Asplenium_nigrescens	No	NA	Nelsen, Matthew P., Richard H. Ree, and Corrie S. Moreau. "Ant–plant interactions evolved through increasing interdependence." Proceedings of the National Academy of Sciences 115.48 (2018): 12253-12258.	No
Asplenium_nigripes	No	NA	Nelsen, Matthew P., Richard H. Ree, and Corrie S. Moreau. "Ant–plant interactions evolved through increasing interdependence." Proceedings of the National Academy of Sciences 115.48 (2018): 12253-12258.	No
Asplenium_nitens	No	NA	Nelsen, Matthew P., Richard H. Ree, and Corrie S. Moreau. "Ant–plant interactions evolved through increasing interdependence." Proceedings of the National Academy of Sciences 115.48 (2018): 12253-12258.	No
Asplenium_nitidum	No	NA	Nelsen, Matthew P., Richard H. Ree, and Corrie S. Moreau. "Ant–plant interactions evolved through increasing interdependence." Proceedings of the National Academy of Sciences 115.48 (2018): 12253-12258.	No
Asplenium_normale	No	NA	Nelsen, Matthew P., Richard H. Ree, and Corrie S. Moreau. "Ant–plant interactions evolved through increasing interdependence." Proceedings of the National Academy of Sciences 115.48 (2018): 12253-12258.	No
Asplenium_normaloides	No	NA	Nelsen, Matthew P., Richard H. Ree, and Corrie S. Moreau. "Ant–plant interactions evolved through increasing interdependence." Proceedings of the National Academy of Sciences 115.48 (2018): 12253-12258.	No
Asplenium_novoguineense	No	NA	Nelsen, Matthew P., Richard H. Ree, and Corrie S. Moreau. "Ant–plant interactions evolved through increasing interdependence." Proceedings of the National Academy of Sciences 115.48 (2018): 12253-12258.	No
Asplenium_oblongifolium	No	NA	Nelsen, Matthew P., Richard H. Ree, and Corrie S. Moreau. "Ant–plant interactions evolved through increasing interdependence." Proceedings of the National Academy of Sciences 115.48 (2018): 12253-12258.	No
Asplenium_obovatum	No	NA	Nelsen, Matthew P., Richard H. Ree, and Corrie S. Moreau. "Ant–plant interactions evolved through increasing interdependence." Proceedings of the National Academy of Sciences 115.48 (2018): 12253-12258.	No
Asplenium_obtusatum	No	NA	Nelsen, Matthew P., Richard H. Ree, and Corrie S. Moreau. "Ant–plant interactions evolved through increasing interdependence." Proceedings of the National Academy of Sciences 115.48 (2018): 12253-12258.	No
Asplenium_octoploideum	No	NA	Nelsen, Matthew P., Richard H. Ree, and Corrie S. Moreau. "Ant–plant interactions evolved through increasing interdependence." Proceedings of the National Academy of Sciences 115.48 (2018): 12253-12258.	No
Asplenium_oldhami	No	NA	Nelsen, Matthew P., Richard H. Ree, and Corrie S. Moreau. "Ant–plant interactions evolved through increasing interdependence." Proceedings of the National Academy of Sciences 115.48 (2018): 12253-12258.	No
Asplenium_oligolepidum	No	NA	Nelsen, Matthew P., Richard H. Ree, and Corrie S. Moreau. "Ant–plant interactions evolved through increasing interdependence." Proceedings of the National Academy of Sciences 115.48 (2018): 12253-12258.	No
Asplenium_oligophlebium	No	NA	Nelsen, Matthew P., Richard H. Ree, and Corrie S. Moreau. "Ant–plant interactions evolved through increasing interdependence." Proceedings of the National Academy of Sciences 115.48 (2018): 12253-12258.	No
Asplenium_onopteris	No	NA	Nelsen, Matthew P., Richard H. Ree, and Corrie S. Moreau. "Ant–plant interactions evolved through increasing interdependence." Proceedings of the National Academy of Sciences 115.48 (2018): 12253-12258.	No
Asplenium_pachychlamys	No	NA	Nelsen, Matthew P., Richard H. Ree, and Corrie S. Moreau. "Ant–plant interactions evolved through increasing interdependence." Proceedings of the National Academy of Sciences 115.48 (2018): 12253-12258.	No
Asplenium_paleaceum	No	NA	Nelsen, Matthew P., Richard H. Ree, and Corrie S. Moreau. "Ant–plant interactions evolved through increasing interdependence." Proceedings of the National Academy of Sciences 115.48 (2018): 12253-12258.	No
Asplenium_palmeri	No	NA	Nelsen, Matthew P., Richard H. Ree, and Corrie S. Moreau. "Ant–plant interactions evolved through increasing interdependence." Proceedings of the National Academy of Sciences 115.48 (2018): 12253-12258.	No
Asplenium_parvifolium	No	NA	Nelsen, Matthew P., Richard H. Ree, and Corrie S. Moreau. "Ant–plant interactions evolved through increasing interdependence." Proceedings of the National Academy of Sciences 115.48 (2018): 12253-12258.	No
Asplenium_paucivenosum	No	NA	Nelsen, Matthew P., Richard H. Ree, and Corrie S. Moreau. "Ant–plant interactions evolved through increasing interdependence." Proceedings of the National Academy of Sciences 115.48 (2018): 12253-12258.	No
Asplenium_pauperequitum	No	NA	Nelsen, Matthew P., Richard H. Ree, and Corrie S. Moreau. "Ant–plant interactions evolved through increasing interdependence." Proceedings of the National Academy of Sciences 115.48 (2018): 12253-12258.	No
Asplenium_pearcei	No	NA	Nelsen, Matthew P., Richard H. Ree, and Corrie S. Moreau. "Ant–plant interactions evolved through increasing interdependence." Proceedings of the National Academy of Sciences 115.48 (2018): 12253-12258.	No
Asplenium_pellucidum	No	NA	Nelsen, Matthew P., Richard H. Ree, and Corrie S. Moreau. "Ant–plant interactions evolved through increasing interdependence." Proceedings of the National Academy of Sciences 115.48 (2018): 12253-12258.	No
Asplenium_peruvianum	No	NA	Nelsen, Matthew P., Richard H. Ree, and Corrie S. Moreau. "Ant–plant interactions evolved through increasing interdependence." Proceedings of the National Academy of Sciences 115.48 (2018): 12253-12258.	No
Asplenium_petiolulatum	No	NA	Nelsen, Matthew P., Richard H. Ree, and Corrie S. Moreau. "Ant–plant interactions evolved through increasing interdependence." Proceedings of the National Academy of Sciences 115.48 (2018): 12253-12258.	No
Asplenium_petrarchae	No	NA	Nelsen, Matthew P., Richard H. Ree, and Corrie S. Moreau. "Ant–plant interactions evolved through increasing interdependence." Proceedings of the National Academy of Sciences 115.48 (2018): 12253-12258.	No
Asplenium_phillipsianum	No	NA	Nelsen, Matthew P., Richard H. Ree, and Corrie S. Moreau. "Ant–plant interactions evolved through increasing interdependence." Proceedings of the National Academy of Sciences 115.48 (2018): 12253-12258.	No
Asplenium_phyllitidis	No	NA	Nelsen, Matthew P., Richard H. Ree, and Corrie S. Moreau. "Ant–plant interactions evolved through increasing interdependence." Proceedings of the National Academy of Sciences 115.48 (2018): 12253-12258.	No
Asplenium_pifongiae	No	NA	Nelsen, Matthew P., Richard H. Ree, and Corrie S. Moreau. "Ant–plant interactions evolved through increasing interdependence." Proceedings of the National Academy of Sciences 115.48 (2018): 12253-12258.	No
Asplenium_platyneuron	No	NA	Nelsen, Matthew P., Richard H. Ree, and Corrie S. Moreau. "Ant–plant interactions evolved through increasing interdependence." Proceedings of the National Academy of Sciences 115.48 (2018): 12253-12258.	No
Asplenium_pleurosorum	No	NA	Nelsen, Matthew P., Richard H. Ree, and Corrie S. Moreau. "Ant–plant interactions evolved through increasing interdependence." Proceedings of the National Academy of Sciences 115.48 (2018): 12253-12258.	No
Asplenium_polyodon	No	NA	Nelsen, Matthew P., Richard H. Ree, and Corrie S. Moreau. "Ant–plant interactions evolved through increasing interdependence." Proceedings of the National Academy of Sciences 115.48 (2018): 12253-12258.	No
Asplenium_polyphyllum	No	NA	Nelsen, Matthew P., Richard H. Ree, and Corrie S. Moreau. "Ant–plant interactions evolved through increasing interdependence." Proceedings of the National Academy of Sciences 115.48 (2018): 12253-12258.	No
Asplenium_praegracile	No	NA	Nelsen, Matthew P., Richard H. Ree, and Corrie S. Moreau. "Ant–plant interactions evolved through increasing interdependence." Proceedings of the National Academy of Sciences 115.48 (2018): 12253-12258.	No
Asplenium_praemorsum	No	NA	Nelsen, Matthew P., Richard H. Ree, and Corrie S. Moreau. "Ant–plant interactions evolved through increasing interdependence." Proceedings of the National Academy of Sciences 115.48 (2018): 12253-12258.	No
Asplenium_preussii	No	NA	Nelsen, Matthew P., Richard H. Ree, and Corrie S. Moreau. "Ant–plant interactions evolved through increasing interdependence." Proceedings of the National Academy of Sciences 115.48 (2018): 12253-12258.	No
Asplenium_prolongatum	No	NA	Nelsen, Matthew P., Richard H. Ree, and Corrie S. Moreau. "Ant–plant interactions evolved through increasing interdependence." Proceedings of the National Academy of Sciences 115.48 (2018): 12253-12258.	No
Asplenium_protensum	No	NA	Nelsen, Matthew P., Richard H. Ree, and Corrie S. Moreau. "Ant–plant interactions evolved through increasing interdependence." Proceedings of the National Academy of Sciences 115.48 (2018): 12253-12258.	No
Asplenium_protomajoricum	No	NA	Nelsen, Matthew P., Richard H. Ree, and Corrie S. Moreau. "Ant–plant interactions evolved through increasing interdependence." Proceedings of the National Academy of Sciences 115.48 (2018): 12253-12258.	No
Asplenium_pseuderectum	No	NA	Nelsen, Matthew P., Richard H. Ree, and Corrie S. Moreau. "Ant–plant interactions evolved through increasing interdependence." Proceedings of the National Academy of Sciences 115.48 (2018): 12253-12258.	No
Asplenium_pseudolaserpitiifolium	No	NA	Nelsen, Matthew P., Richard H. Ree, and Corrie S. Moreau. "Ant–plant interactions evolved through increasing interdependence." Proceedings of the National Academy of Sciences 115.48 (2018): 12253-12258.	No
Asplenium_pseudopraemorsum	No	NA	Nelsen, Matthew P., Richard H. Ree, and Corrie S. Moreau. "Ant–plant interactions evolved through increasing interdependence." Proceedings of the National Academy of Sciences 115.48 (2018): 12253-12258.	No
Asplenium_pteridoides	No	NA	Nelsen, Matthew P., Richard H. Ree, and Corrie S. Moreau. "Ant–plant interactions evolved through increasing interdependence." Proceedings of the National Academy of Sciences 115.48 (2018): 12253-12258.	No
Asplenium_pteropus	No	NA	Nelsen, Matthew P., Richard H. Ree, and Corrie S. Moreau. "Ant–plant interactions evolved through increasing interdependence." Proceedings of the National Academy of Sciences 115.48 (2018): 12253-12258.	No
Asplenium_pulcherrimum	No	NA	Nelsen, Matthew P., Richard H. Ree, and Corrie S. Moreau. "Ant–plant interactions evolved through increasing interdependence." Proceedings of the National Academy of Sciences 115.48 (2018): 12253-12258.	No
Asplenium_pumilum	No	NA	Nelsen, Matthew P., Richard H. Ree, and Corrie S. Moreau. "Ant–plant interactions evolved through increasing interdependence." Proceedings of the National Academy of Sciences 115.48 (2018): 12253-12258.	No
Asplenium_punjabense	No	NA	Nelsen, Matthew P., Richard H. Ree, and Corrie S. Moreau. "Ant–plant interactions evolved through increasing interdependence." Proceedings of the National Academy of Sciences 115.48 (2018): 12253-12258.	No
Asplenium_quaylei	No	NA	Nelsen, Matthew P., Richard H. Ree, and Corrie S. Moreau. "Ant–plant interactions evolved through increasing interdependence." Proceedings of the National Academy of Sciences 115.48 (2018): 12253-12258.	No
Asplenium_radicans	No	NA	Nelsen, Matthew P., Richard H. Ree, and Corrie S. Moreau. "Ant–plant interactions evolved through increasing interdependence." Proceedings of the National Academy of Sciences 115.48 (2018): 12253-12258.	No
Asplenium_resiliens	No	NA	Nelsen, Matthew P., Richard H. Ree, and Corrie S. Moreau. "Ant–plant interactions evolved through increasing interdependence." Proceedings of the National Academy of Sciences 115.48 (2018): 12253-12258.	No
Asplenium_rhizophyllum	No	NA	Nelsen, Matthew P., Richard H. Ree, and Corrie S. Moreau. "Ant–plant interactions evolved through increasing interdependence." Proceedings of the National Academy of Sciences 115.48 (2018): 12253-12258.	No
Asplenium_richardii	No	NA	Nelsen, Matthew P., Richard H. Ree, and Corrie S. Moreau. "Ant–plant interactions evolved through increasing interdependence." Proceedings of the National Academy of Sciences 115.48 (2018): 12253-12258.	No
Asplenium_ritoense	No	NA	Nelsen, Matthew P., Richard H. Ree, and Corrie S. Moreau. "Ant–plant interactions evolved through increasing interdependence." Proceedings of the National Academy of Sciences 115.48 (2018): 12253-12258.	No
Asplenium_ruprechtii	No	NA	Nelsen, Matthew P., Richard H. Ree, and Corrie S. Moreau. "Ant–plant interactions evolved through increasing interdependence." Proceedings of the National Academy of Sciences 115.48 (2018): 12253-12258.	No
Asplenium_ruta-muraria	No	NA	Nelsen, Matthew P., Richard H. Ree, and Corrie S. Moreau. "Ant–plant interactions evolved through increasing interdependence." Proceedings of the National Academy of Sciences 115.48 (2018): 12253-12258.	No
Asplenium_rutaceum	No	NA	Nelsen, Matthew P., Richard H. Ree, and Corrie S. Moreau. "Ant–plant interactions evolved through increasing interdependence." Proceedings of the National Academy of Sciences 115.48 (2018): 12253-12258.	No
Asplenium_rutifolium	No	NA	Nelsen, Matthew P., Richard H. Ree, and Corrie S. Moreau. "Ant–plant interactions evolved through increasing interdependence." Proceedings of the National Academy of Sciences 115.48 (2018): 12253-12258.	No
Asplenium_sagittatum	No	NA	Nelsen, Matthew P., Richard H. Ree, and Corrie S. Moreau. "Ant–plant interactions evolved through increasing interdependence." Proceedings of the National Academy of Sciences 115.48 (2018): 12253-12258.	No
Asplenium_salicifolium	No	NA	Nelsen, Matthew P., Richard H. Ree, and Corrie S. Moreau. "Ant–plant interactions evolved through increasing interdependence." Proceedings of the National Academy of Sciences 115.48 (2018): 12253-12258.	No
Asplenium_sampsonii	No	NA	Nelsen, Matthew P., Richard H. Ree, and Corrie S. Moreau. "Ant–plant interactions evolved through increasing interdependence." Proceedings of the National Academy of Sciences 115.48 (2018): 12253-12258.	No
Asplenium_sancti-christofori	No	NA	Nelsen, Matthew P., Richard H. Ree, and Corrie S. Moreau. "Ant–plant interactions evolved through increasing interdependence." Proceedings of the National Academy of Sciences 115.48 (2018): 12253-12258.	No
Asplenium_sandersonii	No	NA	Nelsen, Matthew P., Richard H. Ree, and Corrie S. Moreau. "Ant–plant interactions evolved through increasing interdependence." Proceedings of the National Academy of Sciences 115.48 (2018): 12253-12258.	No
Asplenium_sarelii	No	NA	Nelsen, Matthew P., Richard H. Ree, and Corrie S. Moreau. "Ant–plant interactions evolved through increasing interdependence." Proceedings of the National Academy of Sciences 115.48 (2018): 12253-12258.	No
Asplenium_saxicola	No	NA	Nelsen, Matthew P., Richard H. Ree, and Corrie S. Moreau. "Ant–plant interactions evolved through increasing interdependence." Proceedings of the National Academy of Sciences 115.48 (2018): 12253-12258.	No
Asplenium_scalare	No	NA	Nelsen, Matthew P., Richard H. Ree, and Corrie S. Moreau. "Ant–plant interactions evolved through increasing interdependence." Proceedings of the National Academy of Sciences 115.48 (2018): 12253-12258.	No
Asplenium_scandens	No	NA	Nelsen, Matthew P., Richard H. Ree, and Corrie S. Moreau. "Ant–plant interactions evolved through increasing interdependence." Proceedings of the National Academy of Sciences 115.48 (2018): 12253-12258.	No
Asplenium_schizophyllum	No	NA	Nelsen, Matthew P., Richard H. Ree, and Corrie S. Moreau. "Ant–plant interactions evolved through increasing interdependence." Proceedings of the National Academy of Sciences 115.48 (2018): 12253-12258.	No
Asplenium_scleroprium	No	NA	Nelsen, Matthew P., Richard H. Ree, and Corrie S. Moreau. "Ant–plant interactions evolved through increasing interdependence." Proceedings of the National Academy of Sciences 115.48 (2018): 12253-12258.	No
Asplenium_scolopendrium	No	NA	Nelsen, Matthew P., Richard H. Ree, and Corrie S. Moreau. "Ant–plant interactions evolved through increasing interdependence." Proceedings of the National Academy of Sciences 115.48 (2018): 12253-12258.	No
Asplenium_scortechinii	No	NA	Nelsen, Matthew P., Richard H. Ree, and Corrie S. Moreau. "Ant–plant interactions evolved through increasing interdependence." Proceedings of the National Academy of Sciences 115.48 (2018): 12253-12258.	No
Asplenium_seelosii	No	NA	Nelsen, Matthew P., Richard H. Ree, and Corrie S. Moreau. "Ant–plant interactions evolved through increasing interdependence." Proceedings of the National Academy of Sciences 115.48 (2018): 12253-12258.	No
Asplenium_septentrionale	No	NA	Nelsen, Matthew P., Richard H. Ree, and Corrie S. Moreau. "Ant–plant interactions evolved through increasing interdependence." Proceedings of the National Academy of Sciences 115.48 (2018): 12253-12258.	No
Asplenium_serra	No	NA	Nelsen, Matthew P., Richard H. Ree, and Corrie S. Moreau. "Ant–plant interactions evolved through increasing interdependence." Proceedings of the National Academy of Sciences 115.48 (2018): 12253-12258.	No
Asplenium_serratifolium	No	NA	Nelsen, Matthew P., Richard H. Ree, and Corrie S. Moreau. "Ant–plant interactions evolved through increasing interdependence." Proceedings of the National Academy of Sciences 115.48 (2018): 12253-12258.	No
Asplenium_serratum	No	NA	Nelsen, Matthew P., Richard H. Ree, and Corrie S. Moreau. "Ant–plant interactions evolved through increasing interdependence." Proceedings of the National Academy of Sciences 115.48 (2018): 12253-12258.	No
Asplenium_serricula	No	NA	Nelsen, Matthew P., Richard H. Ree, and Corrie S. Moreau. "Ant–plant interactions evolved through increasing interdependence." Proceedings of the National Academy of Sciences 115.48 (2018): 12253-12258.	No
Asplenium_sessilifolium	No	NA	Nelsen, Matthew P., Richard H. Ree, and Corrie S. Moreau. "Ant–plant interactions evolved through increasing interdependence." Proceedings of the National Academy of Sciences 115.48 (2018): 12253-12258.	No
Asplenium_setisectum	No	NA	Nelsen, Matthew P., Richard H. Ree, and Corrie S. Moreau. "Ant–plant interactions evolved through increasing interdependence." Proceedings of the National Academy of Sciences 115.48 (2018): 12253-12258.	No
Asplenium_setoi	No	NA	Nelsen, Matthew P., Richard H. Ree, and Corrie S. Moreau. "Ant–plant interactions evolved through increasing interdependence." Proceedings of the National Academy of Sciences 115.48 (2018): 12253-12258.	No
Asplenium_shikokianum	No	NA	Nelsen, Matthew P., Richard H. Ree, and Corrie S. Moreau. "Ant–plant interactions evolved through increasing interdependence." Proceedings of the National Academy of Sciences 115.48 (2018): 12253-12258.	No
Asplenium_shimurae	No	NA	Nelsen, Matthew P., Richard H. Ree, and Corrie S. Moreau. "Ant–plant interactions evolved through increasing interdependence." Proceedings of the National Academy of Sciences 115.48 (2018): 12253-12258.	No
Asplenium_shuttleworthianum	No	NA	Nelsen, Matthew P., Richard H. Ree, and Corrie S. Moreau. "Ant–plant interactions evolved through increasing interdependence." Proceedings of the National Academy of Sciences 115.48 (2018): 12253-12258.	No
Asplenium_simaoense	No	NA	Nelsen, Matthew P., Richard H. Ree, and Corrie S. Moreau. "Ant–plant interactions evolved through increasing interdependence." Proceedings of the National Academy of Sciences 115.48 (2018): 12253-12258.	No
Asplenium_simii	No	NA	Nelsen, Matthew P., Richard H. Ree, and Corrie S. Moreau. "Ant–plant interactions evolved through increasing interdependence." Proceedings of the National Academy of Sciences 115.48 (2018): 12253-12258.	No
Asplenium_simplicifrons	No	NA	Nelsen, Matthew P., Richard H. Ree, and Corrie S. Moreau. "Ant–plant interactions evolved through increasing interdependence." Proceedings of the National Academy of Sciences 115.48 (2018): 12253-12258.	No
Asplenium_smedsii	No	NA	Nelsen, Matthew P., Richard H. Ree, and Corrie S. Moreau. "Ant–plant interactions evolved through increasing interdependence." Proceedings of the National Academy of Sciences 115.48 (2018): 12253-12258.	No
Asplenium_soleirolioides	No	NA	Nelsen, Matthew P., Richard H. Ree, and Corrie S. Moreau. "Ant–plant interactions evolved through increasing interdependence." Proceedings of the National Academy of Sciences 115.48 (2018): 12253-12258.	No
Asplenium_speluncae	No	NA	Nelsen, Matthew P., Richard H. Ree, and Corrie S. Moreau. "Ant–plant interactions evolved through increasing interdependence." Proceedings of the National Academy of Sciences 115.48 (2018): 12253-12258.	No
Asplenium_sphenotomum	No	NA	Nelsen, Matthew P., Richard H. Ree, and Corrie S. Moreau. "Ant–plant interactions evolved through increasing interdependence." Proceedings of the National Academy of Sciences 115.48 (2018): 12253-12258.	No
Asplenium_splendens	No	NA	Nelsen, Matthew P., Richard H. Ree, and Corrie S. Moreau. "Ant–plant interactions evolved through increasing interdependence." Proceedings of the National Academy of Sciences 115.48 (2018): 12253-12258.	No
Asplenium_stenolobum	No	NA	Nelsen, Matthew P., Richard H. Ree, and Corrie S. Moreau. "Ant–plant interactions evolved through increasing interdependence." Proceedings of the National Academy of Sciences 115.48 (2018): 12253-12258.	No
Asplenium_stoloniferum	No	NA	Nelsen, Matthew P., Richard H. Ree, and Corrie S. Moreau. "Ant–plant interactions evolved through increasing interdependence." Proceedings of the National Academy of Sciences 115.48 (2018): 12253-12258.	No
Asplenium_stuebelianum	No	NA	Nelsen, Matthew P., Richard H. Ree, and Corrie S. Moreau. "Ant–plant interactions evolved through increasing interdependence." Proceedings of the National Academy of Sciences 115.48 (2018): 12253-12258.	No
Asplenium_subcrenatum	No	NA	Nelsen, Matthew P., Richard H. Ree, and Corrie S. Moreau. "Ant–plant interactions evolved through increasing interdependence." Proceedings of the National Academy of Sciences 115.48 (2018): 12253-12258.	No
Asplenium_subemarginatum	No	NA	Nelsen, Matthew P., Richard H. Ree, and Corrie S. Moreau. "Ant–plant interactions evolved through increasing interdependence." Proceedings of the National Academy of Sciences 115.48 (2018): 12253-12258.	No
Asplenium_subflexuosum	No	NA	Nelsen, Matthew P., Richard H. Ree, and Corrie S. Moreau. "Ant–plant interactions evolved through increasing interdependence." Proceedings of the National Academy of Sciences 115.48 (2018): 12253-12258.	No
Asplenium_subglandulosum	No	NA	Nelsen, Matthew P., Richard H. Ree, and Corrie S. Moreau. "Ant–plant interactions evolved through increasing interdependence." Proceedings of the National Academy of Sciences 115.48 (2018): 12253-12258.	No
Asplenium_sublaserpitiifolium	No	NA	Nelsen, Matthew P., Richard H. Ree, and Corrie S. Moreau. "Ant–plant interactions evolved through increasing interdependence." Proceedings of the National Academy of Sciences 115.48 (2018): 12253-12258.	No
Asplenium_sulcatum	No	NA	Nelsen, Matthew P., Richard H. Ree, and Corrie S. Moreau. "Ant–plant interactions evolved through increasing interdependence." Proceedings of the National Academy of Sciences 115.48 (2018): 12253-12258.	No
Asplenium_surrogatum	No	NA	Nelsen, Matthew P., Richard H. Ree, and Corrie S. Moreau. "Ant–plant interactions evolved through increasing interdependence." Proceedings of the National Academy of Sciences 115.48 (2018): 12253-12258.	No
Asplenium_tenerrimum	No	NA	Nelsen, Matthew P., Richard H. Ree, and Corrie S. Moreau. "Ant–plant interactions evolved through increasing interdependence." Proceedings of the National Academy of Sciences 115.48 (2018): 12253-12258.	No
Asplenium_tenerum	No	NA	Nelsen, Matthew P., Richard H. Ree, and Corrie S. Moreau. "Ant–plant interactions evolved through increasing interdependence." Proceedings of the National Academy of Sciences 115.48 (2018): 12253-12258.	No
Asplenium_tenuifolium	No	NA	Nelsen, Matthew P., Richard H. Ree, and Corrie S. Moreau. "Ant–plant interactions evolved through increasing interdependence." Proceedings of the National Academy of Sciences 115.48 (2018): 12253-12258.	No
Asplenium_theciferum	No	NA	Nelsen, Matthew P., Richard H. Ree, and Corrie S. Moreau. "Ant–plant interactions evolved through increasing interdependence." Proceedings of the National Academy of Sciences 115.48 (2018): 12253-12258.	No
Asplenium_thunbergii	No	NA	Nelsen, Matthew P., Richard H. Ree, and Corrie S. Moreau. "Ant–plant interactions evolved through increasing interdependence." Proceedings of the National Academy of Sciences 115.48 (2018): 12253-12258.	No
Asplenium_trapezoideum	No	NA	Nelsen, Matthew P., Richard H. Ree, and Corrie S. Moreau. "Ant–plant interactions evolved through increasing interdependence." Proceedings of the National Academy of Sciences 115.48 (2018): 12253-12258.	No
Asplenium_tricholepis	No	NA	Nelsen, Matthew P., Richard H. Ree, and Corrie S. Moreau. "Ant–plant interactions evolved through increasing interdependence." Proceedings of the National Academy of Sciences 115.48 (2018): 12253-12258.	No
Asplenium_trichomanes	No	NA	Nelsen, Matthew P., Richard H. Ree, and Corrie S. Moreau. "Ant–plant interactions evolved through increasing interdependence." Proceedings of the National Academy of Sciences 115.48 (2018): 12253-12258.	No
Asplenium_trigonopterum	No	NA	Nelsen, Matthew P., Richard H. Ree, and Corrie S. Moreau. "Ant–plant interactions evolved through increasing interdependence." Proceedings of the National Academy of Sciences 115.48 (2018): 12253-12258.	No
Asplenium_triphyllum	No	NA	Nelsen, Matthew P., Richard H. Ree, and Corrie S. Moreau. "Ant–plant interactions evolved through increasing interdependence." Proceedings of the National Academy of Sciences 115.48 (2018): 12253-12258.	No
Asplenium_tripteropus	No	NA	Nelsen, Matthew P., Richard H. Ree, and Corrie S. Moreau. "Ant–plant interactions evolved through increasing interdependence." Proceedings of the National Academy of Sciences 115.48 (2018): 12253-12258.	No
Asplenium_uiryeongse	No	NA	Nelsen, Matthew P., Richard H. Ree, and Corrie S. Moreau. "Ant–plant interactions evolved through increasing interdependence." Proceedings of the National Academy of Sciences 115.48 (2018): 12253-12258.	No
Asplenium_uniseriale	No	NA	Nelsen, Matthew P., Richard H. Ree, and Corrie S. Moreau. "Ant–plant interactions evolved through increasing interdependence." Proceedings of the National Academy of Sciences 115.48 (2018): 12253-12258.	No
Asplenium_unisorum	No	NA	Nelsen, Matthew P., Richard H. Ree, and Corrie S. Moreau. "Ant–plant interactions evolved through increasing interdependence." Proceedings of the National Academy of Sciences 115.48 (2018): 12253-12258.	No
Asplenium_variabile	No	NA	Nelsen, Matthew P., Richard H. Ree, and Corrie S. Moreau. "Ant–plant interactions evolved through increasing interdependence." Proceedings of the National Academy of Sciences 115.48 (2018): 12253-12258.	No
Asplenium_vespertinum	No	NA	Nelsen, Matthew P., Richard H. Ree, and Corrie S. Moreau. "Ant–plant interactions evolved through increasing interdependence." Proceedings of the National Academy of Sciences 115.48 (2018): 12253-12258.	No
Asplenium_vieillardii	No	NA	Nelsen, Matthew P., Richard H. Ree, and Corrie S. Moreau. "Ant–plant interactions evolved through increasing interdependence." Proceedings of the National Academy of Sciences 115.48 (2018): 12253-12258.	No
Asplenium_viride	No	NA	Nelsen, Matthew P., Richard H. Ree, and Corrie S. Moreau. "Ant–plant interactions evolved through increasing interdependence." Proceedings of the National Academy of Sciences 115.48 (2018): 12253-12258.	No
Asplenium_vittaeforme	No	NA	Nelsen, Matthew P., Richard H. Ree, and Corrie S. Moreau. "Ant–plant interactions evolved through increasing interdependence." Proceedings of the National Academy of Sciences 115.48 (2018): 12253-12258.	No
Asplenium_volkensii	No	NA	Nelsen, Matthew P., Richard H. Ree, and Corrie S. Moreau. "Ant–plant interactions evolved through increasing interdependence." Proceedings of the National Academy of Sciences 115.48 (2018): 12253-12258.	No
Asplenium_vulcanicum	No	NA	Nelsen, Matthew P., Richard H. Ree, and Corrie S. Moreau. "Ant–plant interactions evolved through increasing interdependence." Proceedings of the National Academy of Sciences 115.48 (2018): 12253-12258.	No
Asplenium_wilfordii	No	NA	Nelsen, Matthew P., Richard H. Ree, and Corrie S. Moreau. "Ant–plant interactions evolved through increasing interdependence." Proceedings of the National Academy of Sciences 115.48 (2018): 12253-12258.	No
Asplenium_wrightii	No	NA	Nelsen, Matthew P., Richard H. Ree, and Corrie S. Moreau. "Ant–plant interactions evolved through increasing interdependence." Proceedings of the National Academy of Sciences 115.48 (2018): 12253-12258.	No
Asplenium_yoshinagae	No	NA	Nelsen, Matthew P., Richard H. Ree, and Corrie S. Moreau. "Ant–plant interactions evolved through increasing interdependence." Proceedings of the National Academy of Sciences 115.48 (2018): 12253-12258.	No
Astrolepis_cochisensis	No	NA	Nelsen, Matthew P., Richard H. Ree, and Corrie S. Moreau. "Ant–plant interactions evolved through increasing interdependence." Proceedings of the National Academy of Sciences 115.48 (2018): 12253-12258.	No
Astrolepis_crassifolia	No	NA	Nelsen, Matthew P., Richard H. Ree, and Corrie S. Moreau. "Ant–plant interactions evolved through increasing interdependence." Proceedings of the National Academy of Sciences 115.48 (2018): 12253-12258.	No
Astrolepis_deltoidea	No	NA	Nelsen, Matthew P., Richard H. Ree, and Corrie S. Moreau. "Ant–plant interactions evolved through increasing interdependence." Proceedings of the National Academy of Sciences 115.48 (2018): 12253-12258.	No
Astrolepis_integerrima	No	NA	Nelsen, Matthew P., Richard H. Ree, and Corrie S. Moreau. "Ant–plant interactions evolved through increasing interdependence." Proceedings of the National Academy of Sciences 115.48 (2018): 12253-12258.	No
Astrolepis_laevis	No	NA	Nelsen, Matthew P., Richard H. Ree, and Corrie S. Moreau. "Ant–plant interactions evolved through increasing interdependence." Proceedings of the National Academy of Sciences 115.48 (2018): 12253-12258.	No
Astrolepis_obscura	No	NA	Nelsen, Matthew P., Richard H. Ree, and Corrie S. Moreau. "Ant–plant interactions evolved through increasing interdependence." Proceedings of the National Academy of Sciences 115.48 (2018): 12253-12258.	No
Astrolepis_sinuata	No	NA	Nelsen, Matthew P., Richard H. Ree, and Corrie S. Moreau. "Ant–plant interactions evolved through increasing interdependence." Proceedings of the National Academy of Sciences 115.48 (2018): 12253-12258.	No
Astrolepis_windhamii	No	NA	Nelsen, Matthew P., Richard H. Ree, and Corrie S. Moreau. "Ant–plant interactions evolved through increasing interdependence." Proceedings of the National Academy of Sciences 115.48 (2018): 12253-12258.	No
Athyrium_akiense	No	NA	Nelsen, Matthew P., Richard H. Ree, and Corrie S. Moreau. "Ant–plant interactions evolved through increasing interdependence." Proceedings of the National Academy of Sciences 115.48 (2018): 12253-12258.	No
Athyrium_amoenum	No	NA	Nelsen, Matthew P., Richard H. Ree, and Corrie S. Moreau. "Ant–plant interactions evolved through increasing interdependence." Proceedings of the National Academy of Sciences 115.48 (2018): 12253-12258.	No
Athyrium_anisopterum	No	NA	Nelsen, Matthew P., Richard H. Ree, and Corrie S. Moreau. "Ant–plant interactions evolved through increasing interdependence." Proceedings of the National Academy of Sciences 115.48 (2018): 12253-12258.	No
Athyrium_araiostegioides	No	NA	Nelsen, Matthew P., Richard H. Ree, and Corrie S. Moreau. "Ant–plant interactions evolved through increasing interdependence." Proceedings of the National Academy of Sciences 115.48 (2018): 12253-12258.	No
Athyrium_arcuatum	No	NA	Nelsen, Matthew P., Richard H. Ree, and Corrie S. Moreau. "Ant–plant interactions evolved through increasing interdependence." Proceedings of the National Academy of Sciences 115.48 (2018): 12253-12258.	No
Athyrium_arisanense	No	NA	Nelsen, Matthew P., Richard H. Ree, and Corrie S. Moreau. "Ant–plant interactions evolved through increasing interdependence." Proceedings of the National Academy of Sciences 115.48 (2018): 12253-12258.	No
Athyrium_asplenioides	No	NA	Nelsen, Matthew P., Richard H. Ree, and Corrie S. Moreau. "Ant–plant interactions evolved through increasing interdependence." Proceedings of the National Academy of Sciences 115.48 (2018): 12253-12258.	No
Athyrium_atkinsonii	No	NA	Nelsen, Matthew P., Richard H. Ree, and Corrie S. Moreau. "Ant–plant interactions evolved through increasing interdependence." Proceedings of the National Academy of Sciences 115.48 (2018): 12253-12258.	No
Athyrium_attenuatum	No	NA	Nelsen, Matthew P., Richard H. Ree, and Corrie S. Moreau. "Ant–plant interactions evolved through increasing interdependence." Proceedings of the National Academy of Sciences 115.48 (2018): 12253-12258.	No
Athyrium_biserrulatum	No	NA	Nelsen, Matthew P., Richard H. Ree, and Corrie S. Moreau. "Ant–plant interactions evolved through increasing interdependence." Proceedings of the National Academy of Sciences 115.48 (2018): 12253-12258.	No
Athyrium_bourgaei	No	NA	Nelsen, Matthew P., Richard H. Ree, and Corrie S. Moreau. "Ant–plant interactions evolved through increasing interdependence." Proceedings of the National Academy of Sciences 115.48 (2018): 12253-12258.	No
Athyrium_brevifrons	No	NA	Nelsen, Matthew P., Richard H. Ree, and Corrie S. Moreau. "Ant–plant interactions evolved through increasing interdependence." Proceedings of the National Academy of Sciences 115.48 (2018): 12253-12258.	No
Athyrium_chingianum	No	NA	Nelsen, Matthew P., Richard H. Ree, and Corrie S. Moreau. "Ant–plant interactions evolved through increasing interdependence." Proceedings of the National Academy of Sciences 115.48 (2018): 12253-12258.	No
Athyrium_christensenii	No	NA	Nelsen, Matthew P., Richard H. Ree, and Corrie S. Moreau. "Ant–plant interactions evolved through increasing interdependence." Proceedings of the National Academy of Sciences 115.48 (2018): 12253-12258.	No
Athyrium_clarkei	No	NA	Nelsen, Matthew P., Richard H. Ree, and Corrie S. Moreau. "Ant–plant interactions evolved through increasing interdependence." Proceedings of the National Academy of Sciences 115.48 (2018): 12253-12258.	No
Athyrium_clemensiae	No	NA	Nelsen, Matthew P., Richard H. Ree, and Corrie S. Moreau. "Ant–plant interactions evolved through increasing interdependence." Proceedings of the National Academy of Sciences 115.48 (2018): 12253-12258.	No
Athyrium_clivicola	No	NA	Nelsen, Matthew P., Richard H. Ree, and Corrie S. Moreau. "Ant–plant interactions evolved through increasing interdependence." Proceedings of the National Academy of Sciences 115.48 (2018): 12253-12258.	No
Athyrium_cryptogrammoides	No	NA	Nelsen, Matthew P., Richard H. Ree, and Corrie S. Moreau. "Ant–plant interactions evolved through increasing interdependence." Proceedings of the National Academy of Sciences 115.48 (2018): 12253-12258.	No
Athyrium_decorum	No	NA	Nelsen, Matthew P., Richard H. Ree, and Corrie S. Moreau. "Ant–plant interactions evolved through increasing interdependence." Proceedings of the National Academy of Sciences 115.48 (2018): 12253-12258.	No
Athyrium_delavayi	No	NA	Nelsen, Matthew P., Richard H. Ree, and Corrie S. Moreau. "Ant–plant interactions evolved through increasing interdependence." Proceedings of the National Academy of Sciences 115.48 (2018): 12253-12258.	No
Athyrium_deltoidofrons	No	NA	Nelsen, Matthew P., Richard H. Ree, and Corrie S. Moreau. "Ant–plant interactions evolved through increasing interdependence." Proceedings of the National Academy of Sciences 115.48 (2018): 12253-12258.	No
Athyrium_devolii	No	NA	Nelsen, Matthew P., Richard H. Ree, and Corrie S. Moreau. "Ant–plant interactions evolved through increasing interdependence." Proceedings of the National Academy of Sciences 115.48 (2018): 12253-12258.	No
Athyrium_dissitifolium	No	NA	Nelsen, Matthew P., Richard H. Ree, and Corrie S. Moreau. "Ant–plant interactions evolved through increasing interdependence." Proceedings of the National Academy of Sciences 115.48 (2018): 12253-12258.	No
Athyrium_distans	No	NA	Nelsen, Matthew P., Richard H. Ree, and Corrie S. Moreau. "Ant–plant interactions evolved through increasing interdependence." Proceedings of the National Academy of Sciences 115.48 (2018): 12253-12258.	No
Athyrium_dombeyi	No	NA	Nelsen, Matthew P., Richard H. Ree, and Corrie S. Moreau. "Ant–plant interactions evolved through increasing interdependence." Proceedings of the National Academy of Sciences 115.48 (2018): 12253-12258.	No
Athyrium_drepanopterum	No	NA	Nelsen, Matthew P., Richard H. Ree, and Corrie S. Moreau. "Ant–plant interactions evolved through increasing interdependence." Proceedings of the National Academy of Sciences 115.48 (2018): 12253-12258.	No
Athyrium_dubium	No	NA	Nelsen, Matthew P., Richard H. Ree, and Corrie S. Moreau. "Ant–plant interactions evolved through increasing interdependence." Proceedings of the National Academy of Sciences 115.48 (2018): 12253-12258.	No
Athyrium_elongatum	No	NA	Nelsen, Matthew P., Richard H. Ree, and Corrie S. Moreau. "Ant–plant interactions evolved through increasing interdependence." Proceedings of the National Academy of Sciences 115.48 (2018): 12253-12258.	No
Athyrium_epirachis	No	NA	Nelsen, Matthew P., Richard H. Ree, and Corrie S. Moreau. "Ant–plant interactions evolved through increasing interdependence." Proceedings of the National Academy of Sciences 115.48 (2018): 12253-12258.	No
Athyrium_fallaciosum	No	NA	Nelsen, Matthew P., Richard H. Ree, and Corrie S. Moreau. "Ant–plant interactions evolved through increasing interdependence." Proceedings of the National Academy of Sciences 115.48 (2018): 12253-12258.	No
Athyrium_fangii	No	NA	Nelsen, Matthew P., Richard H. Ree, and Corrie S. Moreau. "Ant–plant interactions evolved through increasing interdependence." Proceedings of the National Academy of Sciences 115.48 (2018): 12253-12258.	No
Athyrium_filix-femina	No	NA	Nelsen, Matthew P., Richard H. Ree, and Corrie S. Moreau. "Ant–plant interactions evolved through increasing interdependence." Proceedings of the National Academy of Sciences 115.48 (2018): 12253-12258.	No
Athyrium_foliolosum	No	NA	Nelsen, Matthew P., Richard H. Ree, and Corrie S. Moreau. "Ant–plant interactions evolved through increasing interdependence." Proceedings of the National Academy of Sciences 115.48 (2018): 12253-12258.	No
Athyrium_hainanense	No	NA	Nelsen, Matthew P., Richard H. Ree, and Corrie S. Moreau. "Ant–plant interactions evolved through increasing interdependence." Proceedings of the National Academy of Sciences 115.48 (2018): 12253-12258.	No
Athyrium_haleakalae	No	NA	Nelsen, Matthew P., Richard H. Ree, and Corrie S. Moreau. "Ant–plant interactions evolved through increasing interdependence." Proceedings of the National Academy of Sciences 115.48 (2018): 12253-12258.	No
Athyrium_himalaicum	No	NA	Nelsen, Matthew P., Richard H. Ree, and Corrie S. Moreau. "Ant–plant interactions evolved through increasing interdependence." Proceedings of the National Academy of Sciences 115.48 (2018): 12253-12258.	No
Athyrium_hisatsuanum	No	NA	Nelsen, Matthew P., Richard H. Ree, and Corrie S. Moreau. "Ant–plant interactions evolved through increasing interdependence." Proceedings of the National Academy of Sciences 115.48 (2018): 12253-12258.	No
Athyrium_infrapuberulum	No	NA	Nelsen, Matthew P., Richard H. Ree, and Corrie S. Moreau. "Ant–plant interactions evolved through increasing interdependence." Proceedings of the National Academy of Sciences 115.48 (2018): 12253-12258.	No
Athyrium_iseanum	No	NA	Nelsen, Matthew P., Richard H. Ree, and Corrie S. Moreau. "Ant–plant interactions evolved through increasing interdependence." Proceedings of the National Academy of Sciences 115.48 (2018): 12253-12258.	No
Athyrium_kenzo-satakei	No	NA	Nelsen, Matthew P., Richard H. Ree, and Corrie S. Moreau. "Ant–plant interactions evolved through increasing interdependence." Proceedings of the National Academy of Sciences 115.48 (2018): 12253-12258.	No
Athyrium_kuratae	No	NA	Nelsen, Matthew P., Richard H. Ree, and Corrie S. Moreau. "Ant–plant interactions evolved through increasing interdependence." Proceedings of the National Academy of Sciences 115.48 (2018): 12253-12258.	No
Athyrium_mackinnonii	No	NA	Nelsen, Matthew P., Richard H. Ree, and Corrie S. Moreau. "Ant–plant interactions evolved through increasing interdependence." Proceedings of the National Academy of Sciences 115.48 (2018): 12253-12258.	No
Athyrium_masamunei	No	NA	Nelsen, Matthew P., Richard H. Ree, and Corrie S. Moreau. "Ant–plant interactions evolved through increasing interdependence." Proceedings of the National Academy of Sciences 115.48 (2018): 12253-12258.	No
Athyrium_mehrae	No	NA	Nelsen, Matthew P., Richard H. Ree, and Corrie S. Moreau. "Ant–plant interactions evolved through increasing interdependence." Proceedings of the National Academy of Sciences 115.48 (2018): 12253-12258.	No
Athyrium_melanolepis	No	NA	Nelsen, Matthew P., Richard H. Ree, and Corrie S. Moreau. "Ant–plant interactions evolved through increasing interdependence." Proceedings of the National Academy of Sciences 115.48 (2018): 12253-12258.	No
Athyrium_microphyllum	No	NA	Nelsen, Matthew P., Richard H. Ree, and Corrie S. Moreau. "Ant–plant interactions evolved through increasing interdependence." Proceedings of the National Academy of Sciences 115.48 (2018): 12253-12258.	No
Athyrium_nakanoi	No	NA	Nelsen, Matthew P., Richard H. Ree, and Corrie S. Moreau. "Ant–plant interactions evolved through increasing interdependence." Proceedings of the National Academy of Sciences 115.48 (2018): 12253-12258.	No
Athyrium_neglectum	No	NA	Nelsen, Matthew P., Richard H. Ree, and Corrie S. Moreau. "Ant–plant interactions evolved through increasing interdependence." Proceedings of the National Academy of Sciences 115.48 (2018): 12253-12258.	No
Athyrium_newtonii	No	NA	Nelsen, Matthew P., Richard H. Ree, and Corrie S. Moreau. "Ant–plant interactions evolved through increasing interdependence." Proceedings of the National Academy of Sciences 115.48 (2018): 12253-12258.	No
Athyrium_nikkoense	No	NA	Nelsen, Matthew P., Richard H. Ree, and Corrie S. Moreau. "Ant–plant interactions evolved through increasing interdependence." Proceedings of the National Academy of Sciences 115.48 (2018): 12253-12258.	No
Athyrium_oblitescens	No	NA	Nelsen, Matthew P., Richard H. Ree, and Corrie S. Moreau. "Ant–plant interactions evolved through increasing interdependence." Proceedings of the National Academy of Sciences 115.48 (2018): 12253-12258.	No
Athyrium_omeiense	No	NA	Nelsen, Matthew P., Richard H. Ree, and Corrie S. Moreau. "Ant–plant interactions evolved through increasing interdependence." Proceedings of the National Academy of Sciences 115.48 (2018): 12253-12258.	No
Athyrium_oppositipennum	No	NA	Nelsen, Matthew P., Richard H. Ree, and Corrie S. Moreau. "Ant–plant interactions evolved through increasing interdependence." Proceedings of the National Academy of Sciences 115.48 (2018): 12253-12258.	No
Athyrium_otophorum	No	NA	Nelsen, Matthew P., Richard H. Ree, and Corrie S. Moreau. "Ant–plant interactions evolved through increasing interdependence." Proceedings of the National Academy of Sciences 115.48 (2018): 12253-12258.	No
Athyrium_pachyphyllum	No	NA	Nelsen, Matthew P., Richard H. Ree, and Corrie S. Moreau. "Ant–plant interactions evolved through increasing interdependence." Proceedings of the National Academy of Sciences 115.48 (2018): 12253-12258.	No
Athyrium_palustre	No	NA	Nelsen, Matthew P., Richard H. Ree, and Corrie S. Moreau. "Ant–plant interactions evolved through increasing interdependence." Proceedings of the National Academy of Sciences 115.48 (2018): 12253-12258.	No
Athyrium_pectinatum	No	NA	Nelsen, Matthew P., Richard H. Ree, and Corrie S. Moreau. "Ant–plant interactions evolved through increasing interdependence." Proceedings of the National Academy of Sciences 115.48 (2018): 12253-12258.	No
Athyrium_pinetorum	No	NA	Nelsen, Matthew P., Richard H. Ree, and Corrie S. Moreau. "Ant–plant interactions evolved through increasing interdependence." Proceedings of the National Academy of Sciences 115.48 (2018): 12253-12258.	No
Athyrium_pubicostatum	No	NA	Nelsen, Matthew P., Richard H. Ree, and Corrie S. Moreau. "Ant–plant interactions evolved through increasing interdependence." Proceedings of the National Academy of Sciences 115.48 (2018): 12253-12258.	No
Athyrium_puncticaule	No	NA	Nelsen, Matthew P., Richard H. Ree, and Corrie S. Moreau. "Ant–plant interactions evolved through increasing interdependence." Proceedings of the National Academy of Sciences 115.48 (2018): 12253-12258.	No
Athyrium_rhachidosorum	No	NA	Nelsen, Matthew P., Richard H. Ree, and Corrie S. Moreau. "Ant–plant interactions evolved through increasing interdependence." Proceedings of the National Academy of Sciences 115.48 (2018): 12253-12258.	No
Athyrium_roseum	No	NA	Nelsen, Matthew P., Richard H. Ree, and Corrie S. Moreau. "Ant–plant interactions evolved through increasing interdependence." Proceedings of the National Academy of Sciences 115.48 (2018): 12253-12258.	No
Athyrium_rupicola	No	NA	Nelsen, Matthew P., Richard H. Ree, and Corrie S. Moreau. "Ant–plant interactions evolved through increasing interdependence." Proceedings of the National Academy of Sciences 115.48 (2018): 12253-12258.	No
Athyrium_scandicinum	No	NA	Nelsen, Matthew P., Richard H. Ree, and Corrie S. Moreau. "Ant–plant interactions evolved through increasing interdependence." Proceedings of the National Academy of Sciences 115.48 (2018): 12253-12258.	No
Athyrium_schizochlamys	No	NA	Nelsen, Matthew P., Richard H. Ree, and Corrie S. Moreau. "Ant–plant interactions evolved through increasing interdependence." Proceedings of the National Academy of Sciences 115.48 (2018): 12253-12258.	No
Athyrium_sericellum	No	NA	Nelsen, Matthew P., Richard H. Ree, and Corrie S. Moreau. "Ant–plant interactions evolved through increasing interdependence." Proceedings of the National Academy of Sciences 115.48 (2018): 12253-12258.	No
Athyrium_sessilipinnum	No	NA	Nelsen, Matthew P., Richard H. Ree, and Corrie S. Moreau. "Ant–plant interactions evolved through increasing interdependence." Proceedings of the National Academy of Sciences 115.48 (2018): 12253-12258.	No
Athyrium_setiferum	No	NA	Nelsen, Matthew P., Richard H. Ree, and Corrie S. Moreau. "Ant–plant interactions evolved through increasing interdependence." Proceedings of the National Academy of Sciences 115.48 (2018): 12253-12258.	No
Athyrium_setuligerum	No	NA	Nelsen, Matthew P., Richard H. Ree, and Corrie S. Moreau. "Ant–plant interactions evolved through increasing interdependence." Proceedings of the National Academy of Sciences 115.48 (2018): 12253-12258.	No
Athyrium_silvicola	No	NA	Nelsen, Matthew P., Richard H. Ree, and Corrie S. Moreau. "Ant–plant interactions evolved through increasing interdependence." Proceedings of the National Academy of Sciences 115.48 (2018): 12253-12258.	No
Athyrium_sinense	No	NA	Nelsen, Matthew P., Richard H. Ree, and Corrie S. Moreau. "Ant–plant interactions evolved through increasing interdependence." Proceedings of the National Academy of Sciences 115.48 (2018): 12253-12258.	No
Athyrium_sohayakiense	No	NA	Nelsen, Matthew P., Richard H. Ree, and Corrie S. Moreau. "Ant–plant interactions evolved through increasing interdependence." Proceedings of the National Academy of Sciences 115.48 (2018): 12253-12258.	No
Athyrium_solenopteris	No	NA	Nelsen, Matthew P., Richard H. Ree, and Corrie S. Moreau. "Ant–plant interactions evolved through increasing interdependence." Proceedings of the National Academy of Sciences 115.48 (2018): 12253-12258.	No
Athyrium_spinescens	No	NA	Nelsen, Matthew P., Richard H. Ree, and Corrie S. Moreau. "Ant–plant interactions evolved through increasing interdependence." Proceedings of the National Academy of Sciences 115.48 (2018): 12253-12258.	No
Athyrium_spinulosum	No	NA	Nelsen, Matthew P., Richard H. Ree, and Corrie S. Moreau. "Ant–plant interactions evolved through increasing interdependence." Proceedings of the National Academy of Sciences 115.48 (2018): 12253-12258.	No
Athyrium_strigillosum	No	NA	Nelsen, Matthew P., Richard H. Ree, and Corrie S. Moreau. "Ant–plant interactions evolved through increasing interdependence." Proceedings of the National Academy of Sciences 115.48 (2018): 12253-12258.	No
Athyrium_tashiroi	No	NA	Nelsen, Matthew P., Richard H. Ree, and Corrie S. Moreau. "Ant–plant interactions evolved through increasing interdependence." Proceedings of the National Academy of Sciences 115.48 (2018): 12253-12258.	No
Athyrium_tokashikii	No	NA	Nelsen, Matthew P., Richard H. Ree, and Corrie S. Moreau. "Ant–plant interactions evolved through increasing interdependence." Proceedings of the National Academy of Sciences 115.48 (2018): 12253-12258.	No
Athyrium_tozanense	No	NA	Nelsen, Matthew P., Richard H. Ree, and Corrie S. Moreau. "Ant–plant interactions evolved through increasing interdependence." Proceedings of the National Academy of Sciences 115.48 (2018): 12253-12258.	No
Athyrium_vidalii	No	NA	Nelsen, Matthew P., Richard H. Ree, and Corrie S. Moreau. "Ant–plant interactions evolved through increasing interdependence." Proceedings of the National Academy of Sciences 115.48 (2018): 12253-12258.	No
Athyrium_viridescentipes	No	NA	Nelsen, Matthew P., Richard H. Ree, and Corrie S. Moreau. "Ant–plant interactions evolved through increasing interdependence." Proceedings of the National Academy of Sciences 115.48 (2018): 12253-12258.	No
Athyrium_viviparum	No	NA	Nelsen, Matthew P., Richard H. Ree, and Corrie S. Moreau. "Ant–plant interactions evolved through increasing interdependence." Proceedings of the National Academy of Sciences 115.48 (2018): 12253-12258.	No
Athyrium_wallichianum	No	NA	Nelsen, Matthew P., Richard H. Ree, and Corrie S. Moreau. "Ant–plant interactions evolved through increasing interdependence." Proceedings of the National Academy of Sciences 115.48 (2018): 12253-12258.	No
Athyrium_wardii	No	NA	Nelsen, Matthew P., Richard H. Ree, and Corrie S. Moreau. "Ant–plant interactions evolved through increasing interdependence." Proceedings of the National Academy of Sciences 115.48 (2018): 12253-12258.	No
Athyrium_yakusimense	No	NA	Nelsen, Matthew P., Richard H. Ree, and Corrie S. Moreau. "Ant–plant interactions evolved through increasing interdependence." Proceedings of the National Academy of Sciences 115.48 (2018): 12253-12258.	No
Athyrium_yokoscense	No	NA	Nelsen, Matthew P., Richard H. Ree, and Corrie S. Moreau. "Ant–plant interactions evolved through increasing interdependence." Proceedings of the National Academy of Sciences 115.48 (2018): 12253-12258.	No
Austrogramme_decipiens	No	NA	Nelsen, Matthew P., Richard H. Ree, and Corrie S. Moreau. "Ant–plant interactions evolved through increasing interdependence." Proceedings of the National Academy of Sciences 115.48 (2018): 12253-12258.	No
Austrogramme_marginata	No	NA	Nelsen, Matthew P., Richard H. Ree, and Corrie S. Moreau. "Ant–plant interactions evolved through increasing interdependence." Proceedings of the National Academy of Sciences 115.48 (2018): 12253-12258.	No
Azolla_caroliniana	No	NA	Nelsen, Matthew P., Richard H. Ree, and Corrie S. Moreau. "Ant–plant interactions evolved through increasing interdependence." Proceedings of the National Academy of Sciences 115.48 (2018): 12253-12258.	No
Azolla_filiculoides	No	NA	Nelsen, Matthew P., Richard H. Ree, and Corrie S. Moreau. "Ant–plant interactions evolved through increasing interdependence." Proceedings of the National Academy of Sciences 115.48 (2018): 12253-12258.	No
Azolla_microphylla	No	NA	Nelsen, Matthew P., Richard H. Ree, and Corrie S. Moreau. "Ant–plant interactions evolved through increasing interdependence." Proceedings of the National Academy of Sciences 115.48 (2018): 12253-12258.	No
Azolla_nilotica	No	NA	Nelsen, Matthew P., Richard H. Ree, and Corrie S. Moreau. "Ant–plant interactions evolved through increasing interdependence." Proceedings of the National Academy of Sciences 115.48 (2018): 12253-12258.	No
Azolla_pinnata	No	NA	Nelsen, Matthew P., Richard H. Ree, and Corrie S. Moreau. "Ant–plant interactions evolved through increasing interdependence." Proceedings of the National Academy of Sciences 115.48 (2018): 12253-12258.	No
Azolla_rubra	No	NA	Nelsen, Matthew P., Richard H. Ree, and Corrie S. Moreau. "Ant–plant interactions evolved through increasing interdependence." Proceedings of the National Academy of Sciences 115.48 (2018): 12253-12258.	No
Blechnum_appendiculatum	No	NA	Nelsen, Matthew P., Richard H. Ree, and Corrie S. Moreau. "Ant–plant interactions evolved through increasing interdependence." Proceedings of the National Academy of Sciences 115.48 (2018): 12253-12258.	No
Blechnum_areolatum	No	NA	Nelsen, Matthew P., Richard H. Ree, and Corrie S. Moreau. "Ant–plant interactions evolved through increasing interdependence." Proceedings of the National Academy of Sciences 115.48 (2018): 12253-12258.	No
Blechnum_asplenioides	No	NA	Nelsen, Matthew P., Richard H. Ree, and Corrie S. Moreau. "Ant–plant interactions evolved through increasing interdependence." Proceedings of the National Academy of Sciences 115.48 (2018): 12253-12258.	No
Blechnum_auriculatum	No	NA	Nelsen, Matthew P., Richard H. Ree, and Corrie S. Moreau. "Ant–plant interactions evolved through increasing interdependence." Proceedings of the National Academy of Sciences 115.48 (2018): 12253-12258.	No
Blechnum_australe	No	NA	Nelsen, Matthew P., Richard H. Ree, and Corrie S. Moreau. "Ant–plant interactions evolved through increasing interdependence." Proceedings of the National Academy of Sciences 115.48 (2018): 12253-12258.	No
Blechnum_austrobrasilianum	No	NA	Nelsen, Matthew P., Richard H. Ree, and Corrie S. Moreau. "Ant–plant interactions evolved through increasing interdependence." Proceedings of the National Academy of Sciences 115.48 (2018): 12253-12258.	No
Blechnum_caudatum	No	NA	Nelsen, Matthew P., Richard H. Ree, and Corrie S. Moreau. "Ant–plant interactions evolved through increasing interdependence." Proceedings of the National Academy of Sciences 115.48 (2018): 12253-12258.	No
Blechnum_confluens	No	NA	Nelsen, Matthew P., Richard H. Ree, and Corrie S. Moreau. "Ant–plant interactions evolved through increasing interdependence." Proceedings of the National Academy of Sciences 115.48 (2018): 12253-12258.	No
Blechnum_gracile	No	NA	Nelsen, Matthew P., Richard H. Ree, and Corrie S. Moreau. "Ant–plant interactions evolved through increasing interdependence." Proceedings of the National Academy of Sciences 115.48 (2018): 12253-12258.	No
Blechnum_gracilipes	No	NA	Nelsen, Matthew P., Richard H. Ree, and Corrie S. Moreau. "Ant–plant interactions evolved through increasing interdependence." Proceedings of the National Academy of Sciences 115.48 (2018): 12253-12258.	No
Blechnum_hastatum	No	NA	Nelsen, Matthew P., Richard H. Ree, and Corrie S. Moreau. "Ant–plant interactions evolved through increasing interdependence." Proceedings of the National Academy of Sciences 115.48 (2018): 12253-12258.	No
Blechnum_laevigatum	No	NA	Nelsen, Matthew P., Richard H. Ree, and Corrie S. Moreau. "Ant–plant interactions evolved through increasing interdependence." Proceedings of the National Academy of Sciences 115.48 (2018): 12253-12258.	No
Blechnum_lanceola	No	NA	Nelsen, Matthew P., Richard H. Ree, and Corrie S. Moreau. "Ant–plant interactions evolved through increasing interdependence." Proceedings of the National Academy of Sciences 115.48 (2018): 12253-12258.	No
Blechnum_longipilosum	No	NA	Nelsen, Matthew P., Richard H. Ree, and Corrie S. Moreau. "Ant–plant interactions evolved through increasing interdependence." Proceedings of the National Academy of Sciences 115.48 (2018): 12253-12258.	No
Blechnum_occidentale	No	NA	Nelsen, Matthew P., Richard H. Ree, and Corrie S. Moreau. "Ant–plant interactions evolved through increasing interdependence." Proceedings of the National Academy of Sciences 115.48 (2018): 12253-12258.	No
Blechnum_polypodioides	No	NA	Nelsen, Matthew P., Richard H. Ree, and Corrie S. Moreau. "Ant–plant interactions evolved through increasing interdependence." Proceedings of the National Academy of Sciences 115.48 (2018): 12253-12258.	No
Blechnum_punctulatum	No	NA	Nelsen, Matthew P., Richard H. Ree, and Corrie S. Moreau. "Ant–plant interactions evolved through increasing interdependence." Proceedings of the National Academy of Sciences 115.48 (2018): 12253-12258.	No
Blotiella_coursii	No	NA	Nelsen, Matthew P., Richard H. Ree, and Corrie S. Moreau. "Ant–plant interactions evolved through increasing interdependence." Proceedings of the National Academy of Sciences 115.48 (2018): 12253-12258.	No
Blotiella_glabra	No	NA	Nelsen, Matthew P., Richard H. Ree, and Corrie S. Moreau. "Ant–plant interactions evolved through increasing interdependence." Proceedings of the National Academy of Sciences 115.48 (2018): 12253-12258.	No
Blotiella_lindeniana	No	NA	Nelsen, Matthew P., Richard H. Ree, and Corrie S. Moreau. "Ant–plant interactions evolved through increasing interdependence." Proceedings of the National Academy of Sciences 115.48 (2018): 12253-12258.	No
Blotiella_pubescens	No	NA	Nelsen, Matthew P., Richard H. Ree, and Corrie S. Moreau. "Ant–plant interactions evolved through increasing interdependence." Proceedings of the National Academy of Sciences 115.48 (2018): 12253-12258.	No
Blotiella_stipitata	No	NA	Nelsen, Matthew P., Richard H. Ree, and Corrie S. Moreau. "Ant–plant interactions evolved through increasing interdependence." Proceedings of the National Academy of Sciences 115.48 (2018): 12253-12258.	No
Bolbitis_acrostichoides	No	NA	Nelsen, Matthew P., Richard H. Ree, and Corrie S. Moreau. "Ant–plant interactions evolved through increasing interdependence." Proceedings of the National Academy of Sciences 115.48 (2018): 12253-12258.	No
Bolbitis_aliena	No	NA	Nelsen, Matthew P., Richard H. Ree, and Corrie S. Moreau. "Ant–plant interactions evolved through increasing interdependence." Proceedings of the National Academy of Sciences 115.48 (2018): 12253-12258.	No
Bolbitis_angustipinna	No	NA	Nelsen, Matthew P., Richard H. Ree, and Corrie S. Moreau. "Ant–plant interactions evolved through increasing interdependence." Proceedings of the National Academy of Sciences 115.48 (2018): 12253-12258.	No
Bolbitis_appendiculata	No	NA	Nelsen, Matthew P., Richard H. Ree, and Corrie S. Moreau. "Ant–plant interactions evolved through increasing interdependence." Proceedings of the National Academy of Sciences 115.48 (2018): 12253-12258.	No
Bolbitis_auriculata	No	NA	Nelsen, Matthew P., Richard H. Ree, and Corrie S. Moreau. "Ant–plant interactions evolved through increasing interdependence." Proceedings of the National Academy of Sciences 115.48 (2018): 12253-12258.	No
Bolbitis_bipinnatifida	No	NA	Nelsen, Matthew P., Richard H. Ree, and Corrie S. Moreau. "Ant–plant interactions evolved through increasing interdependence." Proceedings of the National Academy of Sciences 115.48 (2018): 12253-12258.	No
Bolbitis_costata	No	NA	Nelsen, Matthew P., Richard H. Ree, and Corrie S. Moreau. "Ant–plant interactions evolved through increasing interdependence." Proceedings of the National Academy of Sciences 115.48 (2018): 12253-12258.	No
Bolbitis_crispatula	No	NA	Nelsen, Matthew P., Richard H. Ree, and Corrie S. Moreau. "Ant–plant interactions evolved through increasing interdependence." Proceedings of the National Academy of Sciences 115.48 (2018): 12253-12258.	No
Bolbitis_deltigera	No	NA	Nelsen, Matthew P., Richard H. Ree, and Corrie S. Moreau. "Ant–plant interactions evolved through increasing interdependence." Proceedings of the National Academy of Sciences 115.48 (2018): 12253-12258.	No
Bolbitis_fluviatilis	No	NA	Nelsen, Matthew P., Richard H. Ree, and Corrie S. Moreau. "Ant–plant interactions evolved through increasing interdependence." Proceedings of the National Academy of Sciences 115.48 (2018): 12253-12258.	No
Bolbitis_gemmifera	No	NA	Nelsen, Matthew P., Richard H. Ree, and Corrie S. Moreau. "Ant–plant interactions evolved through increasing interdependence." Proceedings of the National Academy of Sciences 115.48 (2018): 12253-12258.	No
Bolbitis_hastata	No	NA	Nelsen, Matthew P., Richard H. Ree, and Corrie S. Moreau. "Ant–plant interactions evolved through increasing interdependence." Proceedings of the National Academy of Sciences 115.48 (2018): 12253-12258.	No
Bolbitis_heteroclita	No	NA	Nelsen, Matthew P., Richard H. Ree, and Corrie S. Moreau. "Ant–plant interactions evolved through increasing interdependence." Proceedings of the National Academy of Sciences 115.48 (2018): 12253-12258.	No
Bolbitis_heudelotii	No	NA	Nelsen, Matthew P., Richard H. Ree, and Corrie S. Moreau. "Ant–plant interactions evolved through increasing interdependence." Proceedings of the National Academy of Sciences 115.48 (2018): 12253-12258.	No
Bolbitis_humblotii	No	NA	Nelsen, Matthew P., Richard H. Ree, and Corrie S. Moreau. "Ant–plant interactions evolved through increasing interdependence." Proceedings of the National Academy of Sciences 115.48 (2018): 12253-12258.	No
Bolbitis_laxireticulata	No	NA	Nelsen, Matthew P., Richard H. Ree, and Corrie S. Moreau. "Ant–plant interactions evolved through increasing interdependence." Proceedings of the National Academy of Sciences 115.48 (2018): 12253-12258.	No
Bolbitis_lianhuachihensis	No	NA	Nelsen, Matthew P., Richard H. Ree, and Corrie S. Moreau. "Ant–plant interactions evolved through increasing interdependence." Proceedings of the National Academy of Sciences 115.48 (2018): 12253-12258.	No
Bolbitis_lonchophora	No	NA	Nelsen, Matthew P., Richard H. Ree, and Corrie S. Moreau. "Ant–plant interactions evolved through increasing interdependence." Proceedings of the National Academy of Sciences 115.48 (2018): 12253-12258.	No
Bolbitis_major	No	NA	Nelsen, Matthew P., Richard H. Ree, and Corrie S. Moreau. "Ant–plant interactions evolved through increasing interdependence." Proceedings of the National Academy of Sciences 115.48 (2018): 12253-12258.	No
Bolbitis_portoricensis	No	NA	Nelsen, Matthew P., Richard H. Ree, and Corrie S. Moreau. "Ant–plant interactions evolved through increasing interdependence." Proceedings of the National Academy of Sciences 115.48 (2018): 12253-12258.	No
Bolbitis_quoyana	No	NA	Nelsen, Matthew P., Richard H. Ree, and Corrie S. Moreau. "Ant–plant interactions evolved through increasing interdependence." Proceedings of the National Academy of Sciences 115.48 (2018): 12253-12258.	No
Bolbitis_repanda	No	NA	Nelsen, Matthew P., Richard H. Ree, and Corrie S. Moreau. "Ant–plant interactions evolved through increasing interdependence." Proceedings of the National Academy of Sciences 115.48 (2018): 12253-12258.	No
Bolbitis_rhizophylla	No	NA	Nelsen, Matthew P., Richard H. Ree, and Corrie S. Moreau. "Ant–plant interactions evolved through increasing interdependence." Proceedings of the National Academy of Sciences 115.48 (2018): 12253-12258.	No
Bolbitis_salicina	No	NA	Nelsen, Matthew P., Richard H. Ree, and Corrie S. Moreau. "Ant–plant interactions evolved through increasing interdependence." Proceedings of the National Academy of Sciences 115.48 (2018): 12253-12258.	No
Bolbitis_scalpturata	No	NA	Nelsen, Matthew P., Richard H. Ree, and Corrie S. Moreau. "Ant–plant interactions evolved through increasing interdependence." Proceedings of the National Academy of Sciences 115.48 (2018): 12253-12258.	No
Bolbitis_semicordata	No	NA	Nelsen, Matthew P., Richard H. Ree, and Corrie S. Moreau. "Ant–plant interactions evolved through increasing interdependence." Proceedings of the National Academy of Sciences 115.48 (2018): 12253-12258.	No
Bolbitis_semipinnatifida	No	NA	Nelsen, Matthew P., Richard H. Ree, and Corrie S. Moreau. "Ant–plant interactions evolved through increasing interdependence." Proceedings of the National Academy of Sciences 115.48 (2018): 12253-12258.	No
Bolbitis_serratifolia	No	NA	Nelsen, Matthew P., Richard H. Ree, and Corrie S. Moreau. "Ant–plant interactions evolved through increasing interdependence." Proceedings of the National Academy of Sciences 115.48 (2018): 12253-12258.	No
Bolbitis_sinuata	No	NA	Nelsen, Matthew P., Richard H. Ree, and Corrie S. Moreau. "Ant–plant interactions evolved through increasing interdependence." Proceedings of the National Academy of Sciences 115.48 (2018): 12253-12258.	No
Bolbitis_subcordata	No	NA	Nelsen, Matthew P., Richard H. Ree, and Corrie S. Moreau. "Ant–plant interactions evolved through increasing interdependence." Proceedings of the National Academy of Sciences 115.48 (2018): 12253-12258.	No
Bolbitis_terminans	No	NA	Nelsen, Matthew P., Richard H. Ree, and Corrie S. Moreau. "Ant–plant interactions evolved through increasing interdependence." Proceedings of the National Academy of Sciences 115.48 (2018): 12253-12258.	No
Bolbitis_tibetica	No	NA	Nelsen, Matthew P., Richard H. Ree, and Corrie S. Moreau. "Ant–plant interactions evolved through increasing interdependence." Proceedings of the National Academy of Sciences 115.48 (2018): 12253-12258.	No
Bolbitis_tonkinensis	No	NA	Nelsen, Matthew P., Richard H. Ree, and Corrie S. Moreau. "Ant–plant interactions evolved through increasing interdependence." Proceedings of the National Academy of Sciences 115.48 (2018): 12253-12258.	No
Bolbitis_virens	No	NA	Nelsen, Matthew P., Richard H. Ree, and Corrie S. Moreau. "Ant–plant interactions evolved through increasing interdependence." Proceedings of the National Academy of Sciences 115.48 (2018): 12253-12258.	No
Bommeria_ehrenbergiana	No	NA	Nelsen, Matthew P., Richard H. Ree, and Corrie S. Moreau. "Ant–plant interactions evolved through increasing interdependence." Proceedings of the National Academy of Sciences 115.48 (2018): 12253-12258.	No
Bommeria_elegans	No	NA	Nelsen, Matthew P., Richard H. Ree, and Corrie S. Moreau. "Ant–plant interactions evolved through increasing interdependence." Proceedings of the National Academy of Sciences 115.48 (2018): 12253-12258.	No
Bommeria_hispida	No	NA	Nelsen, Matthew P., Richard H. Ree, and Corrie S. Moreau. "Ant–plant interactions evolved through increasing interdependence." Proceedings of the National Academy of Sciences 115.48 (2018): 12253-12258.	No
Bommeria_pedata	No	NA	Nelsen, Matthew P., Richard H. Ree, and Corrie S. Moreau. "Ant–plant interactions evolved through increasing interdependence." Proceedings of the National Academy of Sciences 115.48 (2018): 12253-12258.	No
Bommeria_subpaleacea	No	NA	Nelsen, Matthew P., Richard H. Ree, and Corrie S. Moreau. "Ant–plant interactions evolved through increasing interdependence." Proceedings of the National Academy of Sciences 115.48 (2018): 12253-12258.	No
Botrychium_acuminatum	No	NA	Don farrar pers. comm; Nelsen, Matthew P., Richard H. Ree, and Corrie S. Moreau. "Ant–plant interactions evolved through increasing interdependence." Proceedings of the National Academy of Sciences 115.48 (2018): 12253-12258.	No
Botrychium_alaskense	No	NA	Don farrar pers. comm; Nelsen, Matthew P., Richard H. Ree, and Corrie S. Moreau. "Ant–plant interactions evolved through increasing interdependence." Proceedings of the National Academy of Sciences 115.48 (2018): 12253-12258.	No
Botrychium_ascendens	No	NA	Don farrar pers. comm; Nelsen, Matthew P., Richard H. Ree, and Corrie S. Moreau. "Ant–plant interactions evolved through increasing interdependence." Proceedings of the National Academy of Sciences 115.48 (2018): 12253-12258.	No
Botrychium_boreale	No	NA	Don farrar pers. comm; Nelsen, Matthew P., Richard H. Ree, and Corrie S. Moreau. "Ant–plant interactions evolved through increasing interdependence." Proceedings of the National Academy of Sciences 115.48 (2018): 12253-12258.	No
Botrychium_campestre	No	NA	Don farrar pers. comm; Nelsen, Matthew P., Richard H. Ree, and Corrie S. Moreau. "Ant–plant interactions evolved through increasing interdependence." Proceedings of the National Academy of Sciences 115.48 (2018): 12253-12258.	No
Botrychium_crenulatum	No	NA	Don farrar pers. comm; Nelsen, Matthew P., Richard H. Ree, and Corrie S. Moreau. "Ant–plant interactions evolved through increasing interdependence." Proceedings of the National Academy of Sciences 115.48 (2018): 12253-12258.	No
Botrychium_dusenii	No	NA	Don farrar pers. comm; Nelsen, Matthew P., Richard H. Ree, and Corrie S. Moreau. "Ant–plant interactions evolved through increasing interdependence." Proceedings of the National Academy of Sciences 115.48 (2018): 12253-12258.	No
Botrychium_echo	No	NA	Don farrar pers. comm; Nelsen, Matthew P., Richard H. Ree, and Corrie S. Moreau. "Ant–plant interactions evolved through increasing interdependence." Proceedings of the National Academy of Sciences 115.48 (2018): 12253-12258.	No
Botrychium_furculatum	No	NA	Don farrar pers. comm; Nelsen, Matthew P., Richard H. Ree, and Corrie S. Moreau. "Ant–plant interactions evolved through increasing interdependence." Proceedings of the National Academy of Sciences 115.48 (2018): 12253-12258.	No
Botrychium_gallicomontanum	No	NA	Don farrar pers. comm; Nelsen, Matthew P., Richard H. Ree, and Corrie S. Moreau. "Ant–plant interactions evolved through increasing interdependence." Proceedings of the National Academy of Sciences 115.48 (2018): 12253-12258.	No
Botrychium_hesperium	No	NA	Don farrar pers. comm; Nelsen, Matthew P., Richard H. Ree, and Corrie S. Moreau. "Ant–plant interactions evolved through increasing interdependence." Proceedings of the National Academy of Sciences 115.48 (2018): 12253-12258.	No
Botrychium_lanceolatum	No	NA	Don farrar pers. comm; Nelsen, Matthew P., Richard H. Ree, and Corrie S. Moreau. "Ant–plant interactions evolved through increasing interdependence." Proceedings of the National Academy of Sciences 115.48 (2018): 12253-12258.	No
Botrychium_lineare	No	NA	Don farrar pers. comm; Nelsen, Matthew P., Richard H. Ree, and Corrie S. Moreau. "Ant–plant interactions evolved through increasing interdependence." Proceedings of the National Academy of Sciences 115.48 (2018): 12253-12258.	No
Botrychium_lunaria	No	NA	Don farrar pers. comm; Nelsen, Matthew P., Richard H. Ree, and Corrie S. Moreau. "Ant–plant interactions evolved through increasing interdependence." Proceedings of the National Academy of Sciences 115.48 (2018): 12253-12258.	No
Botrychium_matricariifolium	No	NA	Don farrar pers. comm; Nelsen, Matthew P., Richard H. Ree, and Corrie S. Moreau. "Ant–plant interactions evolved through increasing interdependence." Proceedings of the National Academy of Sciences 115.48 (2018): 12253-12258.	No
Botrychium_michiganense	No	NA	Don farrar pers. comm; Nelsen, Matthew P., Richard H. Ree, and Corrie S. Moreau. "Ant–plant interactions evolved through increasing interdependence." Proceedings of the National Academy of Sciences 115.48 (2018): 12253-12258.	No
Botrychium_minganense	No	NA	Don farrar pers. comm; Nelsen, Matthew P., Richard H. Ree, and Corrie S. Moreau. "Ant–plant interactions evolved through increasing interdependence." Proceedings of the National Academy of Sciences 115.48 (2018): 12253-12258.	No
Botrychium_montanum	No	NA	Don farrar pers. comm; Nelsen, Matthew P., Richard H. Ree, and Corrie S. Moreau. "Ant–plant interactions evolved through increasing interdependence." Proceedings of the National Academy of Sciences 115.48 (2018): 12253-12258.	No
Botrychium_mormo	No	NA	Don farrar pers. comm; Nelsen, Matthew P., Richard H. Ree, and Corrie S. Moreau. "Ant–plant interactions evolved through increasing interdependence." Proceedings of the National Academy of Sciences 115.48 (2018): 12253-12258.	No
Botrychium_neolunaria	No	NA	Don farrar pers. comm; Nelsen, Matthew P., Richard H. Ree, and Corrie S. Moreau. "Ant–plant interactions evolved through increasing interdependence." Proceedings of the National Academy of Sciences 115.48 (2018): 12253-12258.	No
Botrychium_nordicum	No	NA	Don farrar pers. comm; Nelsen, Matthew P., Richard H. Ree, and Corrie S. Moreau. "Ant–plant interactions evolved through increasing interdependence." Proceedings of the National Academy of Sciences 115.48 (2018): 12253-12258.	No
Botrychium_pallidum	No	NA	Don farrar pers. comm; Nelsen, Matthew P., Richard H. Ree, and Corrie S. Moreau. "Ant–plant interactions evolved through increasing interdependence." Proceedings of the National Academy of Sciences 115.48 (2018): 12253-12258.	No
Botrychium_paradoxum	No	NA	Don farrar pers. comm; Nelsen, Matthew P., Richard H. Ree, and Corrie S. Moreau. "Ant–plant interactions evolved through increasing interdependence." Proceedings of the National Academy of Sciences 115.48 (2018): 12253-12258.	No
Botrychium_pedunculosum	No	NA	Don farrar pers. comm; Nelsen, Matthew P., Richard H. Ree, and Corrie S. Moreau. "Ant–plant interactions evolved through increasing interdependence." Proceedings of the National Academy of Sciences 115.48 (2018): 12253-12258.	No
Botrychium_pinnatum	No	NA	Don farrar pers. comm; Nelsen, Matthew P., Richard H. Ree, and Corrie S. Moreau. "Ant–plant interactions evolved through increasing interdependence." Proceedings of the National Academy of Sciences 115.48 (2018): 12253-12258.	No
Botrychium_pseudopinnatum	No	NA	Don farrar pers. comm; Nelsen, Matthew P., Richard H. Ree, and Corrie S. Moreau. "Ant–plant interactions evolved through increasing interdependence." Proceedings of the National Academy of Sciences 115.48 (2018): 12253-12258.	No
Botrychium_pumicola	No	NA	Don farrar pers. comm; Nelsen, Matthew P., Richard H. Ree, and Corrie S. Moreau. "Ant–plant interactions evolved through increasing interdependence." Proceedings of the National Academy of Sciences 115.48 (2018): 12253-12258.	No
Botrychium_simplex	No	NA	Don farrar pers. comm; Nelsen, Matthew P., Richard H. Ree, and Corrie S. Moreau. "Ant–plant interactions evolved through increasing interdependence." Proceedings of the National Academy of Sciences 115.48 (2018): 12253-12258.	No
Botrychium_spathulatum	No	NA	Don farrar pers. comm; Nelsen, Matthew P., Richard H. Ree, and Corrie S. Moreau. "Ant–plant interactions evolved through increasing interdependence." Proceedings of the National Academy of Sciences 115.48 (2018): 12253-12258.	No
Botrychium_tunux	No	NA	Don farrar pers. comm; Nelsen, Matthew P., Richard H. Ree, and Corrie S. Moreau. "Ant–plant interactions evolved through increasing interdependence." Proceedings of the National Academy of Sciences 115.48 (2018): 12253-12258.	No
Botrychium_watertonense	No	NA	Don farrar pers. comm; Nelsen, Matthew P., Richard H. Ree, and Corrie S. Moreau. "Ant–plant interactions evolved through increasing interdependence." Proceedings of the National Academy of Sciences 115.48 (2018): 12253-12258.	No
Botrychium_yaaxudakeit	No	NA	Don farrar pers. comm; Nelsen, Matthew P., Richard H. Ree, and Corrie S. Moreau. "Ant–plant interactions evolved through increasing interdependence." Proceedings of the National Academy of Sciences 115.48 (2018): 12253-12258.	No
Botrypus_virginianus	No	NA	Don farrar pers. comm; Nelsen, Matthew P., Richard H. Ree, and Corrie S. Moreau. "Ant–plant interactions evolved through increasing interdependence." Proceedings of the National Academy of Sciences 115.48 (2018): 12253-12258.	No
Brainea_insignis	No	NA	Nelsen, Matthew P., Richard H. Ree, and Corrie S. Moreau. "Ant–plant interactions evolved through increasing interdependence." Proceedings of the National Academy of Sciences 115.48 (2018): 12253-12258.	No
Callistopteris_apiifolia	No	NA	Nelsen, Matthew P., Richard H. Ree, and Corrie S. Moreau. "Ant–plant interactions evolved through increasing interdependence." Proceedings of the National Academy of Sciences 115.48 (2018): 12253-12258.	No
Callistopteris_baldwinii	No	NA	Nelsen, Matthew P., Richard H. Ree, and Corrie S. Moreau. "Ant–plant interactions evolved through increasing interdependence." Proceedings of the National Academy of Sciences 115.48 (2018): 12253-12258.	No
Calochlaena_dubia	No	NA	Nelsen, Matthew P., Richard H. Ree, and Corrie S. Moreau. "Ant–plant interactions evolved through increasing interdependence." Proceedings of the National Academy of Sciences 115.48 (2018): 12253-12258.	No
Calochlaena_javanica	No	NA	Nelsen, Matthew P., Richard H. Ree, and Corrie S. Moreau. "Ant–plant interactions evolved through increasing interdependence." Proceedings of the National Academy of Sciences 115.48 (2018): 12253-12258.	No
Calochlaena_novae-guineae	No	NA	Nelsen, Matthew P., Richard H. Ree, and Corrie S. Moreau. "Ant–plant interactions evolved through increasing interdependence." Proceedings of the National Academy of Sciences 115.48 (2018): 12253-12258.	No
Calochlaena_straminea	No	NA	Nelsen, Matthew P., Richard H. Ree, and Corrie S. Moreau. "Ant–plant interactions evolved through increasing interdependence." Proceedings of the National Academy of Sciences 115.48 (2018): 12253-12258.	No
Calochlaena_villosa	No	NA	Nelsen, Matthew P., Richard H. Ree, and Corrie S. Moreau. "Ant–plant interactions evolved through increasing interdependence." Proceedings of the National Academy of Sciences 115.48 (2018): 12253-12258.	No
Calymmodon_asiaticus	No	NA	Nelsen, Matthew P., Richard H. Ree, and Corrie S. Moreau. "Ant–plant interactions evolved through increasing interdependence." Proceedings of the National Academy of Sciences 115.48 (2018): 12253-12258.	No
Calymmodon_clavifer	No	NA	Nelsen, Matthew P., Richard H. Ree, and Corrie S. Moreau. "Ant–plant interactions evolved through increasing interdependence." Proceedings of the National Academy of Sciences 115.48 (2018): 12253-12258.	No
Calymmodon_cucullatus	No	NA	Nelsen, Matthew P., Richard H. Ree, and Corrie S. Moreau. "Ant–plant interactions evolved through increasing interdependence." Proceedings of the National Academy of Sciences 115.48 (2018): 12253-12258.	No
Calymmodon_curtus	No	NA	Nelsen, Matthew P., Richard H. Ree, and Corrie S. Moreau. "Ant–plant interactions evolved through increasing interdependence." Proceedings of the National Academy of Sciences 115.48 (2018): 12253-12258.	No
Calymmodon_gracilis	No	NA	Nelsen, Matthew P., Richard H. Ree, and Corrie S. Moreau. "Ant–plant interactions evolved through increasing interdependence." Proceedings of the National Academy of Sciences 115.48 (2018): 12253-12258.	No
Calymmodon_latealatus	No	NA	Nelsen, Matthew P., Richard H. Ree, and Corrie S. Moreau. "Ant–plant interactions evolved through increasing interdependence." Proceedings of the National Academy of Sciences 115.48 (2018): 12253-12258.	No
Calymmodon_luerssenianus	No	NA	Nelsen, Matthew P., Richard H. Ree, and Corrie S. Moreau. "Ant–plant interactions evolved through increasing interdependence." Proceedings of the National Academy of Sciences 115.48 (2018): 12253-12258.	No
Calymmodon_mnioides	No	NA	Nelsen, Matthew P., Richard H. Ree, and Corrie S. Moreau. "Ant–plant interactions evolved through increasing interdependence." Proceedings of the National Academy of Sciences 115.48 (2018): 12253-12258.	No
Calymmodon_orientalis	No	NA	Nelsen, Matthew P., Richard H. Ree, and Corrie S. Moreau. "Ant–plant interactions evolved through increasing interdependence." Proceedings of the National Academy of Sciences 115.48 (2018): 12253-12258.	No
Calymmodon_ponapensis	No	NA	Nelsen, Matthew P., Richard H. Ree, and Corrie S. Moreau. "Ant–plant interactions evolved through increasing interdependence." Proceedings of the National Academy of Sciences 115.48 (2018): 12253-12258.	No
Campyloneurum_abruptum	No	NA	Nelsen, Matthew P., Richard H. Ree, and Corrie S. Moreau. "Ant–plant interactions evolved through increasing interdependence." Proceedings of the National Academy of Sciences 115.48 (2018): 12253-12258.	No
Campyloneurum_aglaolepis	No	NA	Nelsen, Matthew P., Richard H. Ree, and Corrie S. Moreau. "Ant–plant interactions evolved through increasing interdependence." Proceedings of the National Academy of Sciences 115.48 (2018): 12253-12258.	No
Campyloneurum_amphostenon	Yes	Epi	E.C. Leonard 4493 BH 000 127 199	Yes
Campyloneurum_anetioides	No	NA	Nelsen, Matthew P., Richard H. Ree, and Corrie S. Moreau. "Ant–plant interactions evolved through increasing interdependence." Proceedings of the National Academy of Sciences 115.48 (2018): 12253-12258.	No
Campyloneurum_angustifolium	Yes	Epi	A. A. Hunter and P. H. Allen 315 BH 000 240 153	Yes
Campyloneurum_angustipaleatum	No	NA	Nelsen, Matthew P., Richard H. Ree, and Corrie S. Moreau. "Ant–plant interactions evolved through increasing interdependence." Proceedings of the National Academy of Sciences 115.48 (2018): 12253-12258.	No
Campyloneurum_aphanophlebium	Yes	Epi	Thomas B. Croat 56564 BH 000 240 159	Yes
Campyloneurum_asplundii	No	NA	Nelsen, Matthew P., Richard H. Ree, and Corrie S. Moreau. "Ant–plant interactions evolved through increasing interdependence." Proceedings of the National Academy of Sciences 115.48 (2018): 12253-12258.	No
Campyloneurum_atlanticum	No	NA	Nelsen, Matthew P., Richard H. Ree, and Corrie S. Moreau. "Ant–plant interactions evolved through increasing interdependence." Proceedings of the National Academy of Sciences 115.48 (2018): 12253-12258.	No
Campyloneurum_austrobrasilianum	No	NA	Nelsen, Matthew P., Richard H. Ree, and Corrie S. Moreau. "Ant–plant interactions evolved through increasing interdependence." Proceedings of the National Academy of Sciences 115.48 (2018): 12253-12258.	No
Campyloneurum_brevifolium	Yes	Epi	Mehltreter, Klaus, Raimund Tenhaken, and Steven Jansen. "Nectaries in ferns: their taxonomic distribution, structure, function, and sugar composition." American Journal of Botany 109.1 (2022): 46-57.	No
Campyloneurum_centrobrasilianum	No	NA	Nelsen, Matthew P., Richard H. Ree, and Corrie S. Moreau. "Ant–plant interactions evolved through increasing interdependence." Proceedings of the National Academy of Sciences 115.48 (2018): 12253-12258.	No
Campyloneurum_chlorolepis	No	NA	Nelsen, Matthew P., Richard H. Ree, and Corrie S. Moreau. "Ant–plant interactions evolved through increasing interdependence." Proceedings of the National Academy of Sciences 115.48 (2018): 12253-12258.	No
Campyloneurum_chrysopodum	No	NA	Nelsen, Matthew P., Richard H. Ree, and Corrie S. Moreau. "Ant–plant interactions evolved through increasing interdependence." Proceedings of the National Academy of Sciences 115.48 (2018): 12253-12258.	No
Campyloneurum_coarctatum	No	NA	Nelsen, Matthew P., Richard H. Ree, and Corrie S. Moreau. "Ant–plant interactions evolved through increasing interdependence." Proceedings of the National Academy of Sciences 115.48 (2018): 12253-12258.	No
Campyloneurum_cochense	No	NA	Nelsen, Matthew P., Richard H. Ree, and Corrie S. Moreau. "Ant–plant interactions evolved through increasing interdependence." Proceedings of the National Academy of Sciences 115.48 (2018): 12253-12258.	No
Campyloneurum_costatum	Yes	Epi	Mehltreter, Klaus, Raimund Tenhaken, and Steven Jansen. "Nectaries in ferns: their taxonomic distribution, structure, function, and sugar composition." American Journal of Botany 109.1 (2022): 46-57.; Charles L. Pollard, William Palmer 184 BH 000 240 156	Yes
Campyloneurum_decurrens	No	NA	Nelsen, Matthew P., Richard H. Ree, and Corrie S. Moreau. "Ant–plant interactions evolved through increasing interdependence." Proceedings of the National Academy of Sciences 115.48 (2018): 12253-12258.	No
Campyloneurum_densifolium	No	NA	Nelsen, Matthew P., Richard H. Ree, and Corrie S. Moreau. "Ant–plant interactions evolved through increasing interdependence." Proceedings of the National Academy of Sciences 115.48 (2018): 12253-12258.	No
Campyloneurum_ensifolium	No	NA	C. G. Pringle SN BH 000 127 200	Yes
Campyloneurum_falcoideum	No	NA	Nelsen, Matthew P., Richard H. Ree, and Corrie S. Moreau. "Ant–plant interactions evolved through increasing interdependence." Proceedings of the National Academy of Sciences 115.48 (2018): 12253-12258.	No
Campyloneurum_fallax	No	NA	Nelsen, Matthew P., Richard H. Ree, and Corrie S. Moreau. "Ant–plant interactions evolved through increasing interdependence." Proceedings of the National Academy of Sciences 115.48 (2018): 12253-12258.	No
Campyloneurum_filiforme	No	NA	Nelsen, Matthew P., Richard H. Ree, and Corrie S. Moreau. "Ant–plant interactions evolved through increasing interdependence." Proceedings of the National Academy of Sciences 115.48 (2018): 12253-12258.	No
Campyloneurum_fuscosquamatum	No	NA	Nelsen, Matthew P., Richard H. Ree, and Corrie S. Moreau. "Ant–plant interactions evolved through increasing interdependence." Proceedings of the National Academy of Sciences 115.48 (2018): 12253-12258.	No
Campyloneurum_gracile	No	NA	Nelsen, Matthew P., Richard H. Ree, and Corrie S. Moreau. "Ant–plant interactions evolved through increasing interdependence." Proceedings of the National Academy of Sciences 115.48 (2018): 12253-12258.	No
Campyloneurum_jamaicense	No	NA	Nelsen, Matthew P., Richard H. Ree, and Corrie S. Moreau. "Ant–plant interactions evolved through increasing interdependence." Proceedings of the National Academy of Sciences 115.48 (2018): 12253-12258.	No
Campyloneurum_lorentzii	No	NA	Nelsen, Matthew P., Richard H. Ree, and Corrie S. Moreau. "Ant–plant interactions evolved through increasing interdependence." Proceedings of the National Academy of Sciences 115.48 (2018): 12253-12258.	No
Campyloneurum_macrosorum	No	NA	Nelsen, Matthew P., Richard H. Ree, and Corrie S. Moreau. "Ant–plant interactions evolved through increasing interdependence." Proceedings of the National Academy of Sciences 115.48 (2018): 12253-12258.	No
Campyloneurum_magnificum	No	NA	Nelsen, Matthew P., Richard H. Ree, and Corrie S. Moreau. "Ant–plant interactions evolved through increasing interdependence." Proceedings of the National Academy of Sciences 115.48 (2018): 12253-12258.	No
Campyloneurum_major	No	NA	Nelsen, Matthew P., Richard H. Ree, and Corrie S. Moreau. "Ant–plant interactions evolved through increasing interdependence." Proceedings of the National Academy of Sciences 115.48 (2018): 12253-12258.	No
Campyloneurum_nitidissimum	No	NA	Nelsen, Matthew P., Richard H. Ree, and Corrie S. Moreau. "Ant–plant interactions evolved through increasing interdependence." Proceedings of the National Academy of Sciences 115.48 (2018): 12253-12258.	No
Campyloneurum_nitidum	No	NA	Nelsen, Matthew P., Richard H. Ree, and Corrie S. Moreau. "Ant–plant interactions evolved through increasing interdependence." Proceedings of the National Academy of Sciences 115.48 (2018): 12253-12258.	No
Campyloneurum_ophiocaulon	No	NA	Nelsen, Matthew P., Richard H. Ree, and Corrie S. Moreau. "Ant–plant interactions evolved through increasing interdependence." Proceedings of the National Academy of Sciences 115.48 (2018): 12253-12258.	No
Campyloneurum_parvisquama	No	NA	Nelsen, Matthew P., Richard H. Ree, and Corrie S. Moreau. "Ant–plant interactions evolved through increasing interdependence." Proceedings of the National Academy of Sciences 115.48 (2018): 12253-12258.	No
Campyloneurum_pascoense	No	NA	Nelsen, Matthew P., Richard H. Ree, and Corrie S. Moreau. "Ant–plant interactions evolved through increasing interdependence." Proceedings of the National Academy of Sciences 115.48 (2018): 12253-12258.	No
Campyloneurum_pentaphyllum	No	NA	Nelsen, Matthew P., Richard H. Ree, and Corrie S. Moreau. "Ant–plant interactions evolved through increasing interdependence." Proceedings of the National Academy of Sciences 115.48 (2018): 12253-12258.	No
Campyloneurum_phyllitidis	Yes	Epi	Mehltreter, Klaus, Raimund Tenhaken, and Steven Jansen. "Nectaries in ferns: their taxonomic distribution, structure, function, and sugar composition." American Journal of Botany 109.1 (2022): 46-57.	No
Campyloneurum_repens	Yes	Epi	Mickel, J.T. & Beitel, J.M. 1988. Pteridophyte flora of Oaxaca. Mem. New York Bot. Gard. 46:1-568.	No
Campyloneurum_rigidum	No	NA	Nelsen, Matthew P., Richard H. Ree, and Corrie S. Moreau. "Ant–plant interactions evolved through increasing interdependence." Proceedings of the National Academy of Sciences 115.48 (2018): 12253-12258.	No
Campyloneurum_serpentinum	No	NA	Nelsen, Matthew P., Richard H. Ree, and Corrie S. Moreau. "Ant–plant interactions evolved through increasing interdependence." Proceedings of the National Academy of Sciences 115.48 (2018): 12253-12258.	No
Campyloneurum_solutum	No	NA	Nelsen, Matthew P., Richard H. Ree, and Corrie S. Moreau. "Ant–plant interactions evolved through increasing interdependence." Proceedings of the National Academy of Sciences 115.48 (2018): 12253-12258.	No
Campyloneurum_sphenodes	Yes	Epi	Mehltreter, Klaus, Raimund Tenhaken, and Steven Jansen. "Nectaries in ferns: their taxonomic distribution, structure, function, and sugar composition." American Journal of Botany 109.1 (2022): 46-57.	No
Campyloneurum_tenuipes	No	NA	Nelsen, Matthew P., Richard H. Ree, and Corrie S. Moreau. "Ant–plant interactions evolved through increasing interdependence." Proceedings of the National Academy of Sciences 115.48 (2018): 12253-12258.	No
Campyloneurum_tucumanense	No	NA	Nelsen, Matthew P., Richard H. Ree, and Corrie S. Moreau. "Ant–plant interactions evolved through increasing interdependence." Proceedings of the National Academy of Sciences 115.48 (2018): 12253-12258.	No
Campyloneurum_vexatum	No	NA	Nelsen, Matthew P., Richard H. Ree, and Corrie S. Moreau. "Ant–plant interactions evolved through increasing interdependence." Proceedings of the National Academy of Sciences 115.48 (2018): 12253-12258.	No
Campyloneurum_vulpinum	No	NA	Nelsen, Matthew P., Richard H. Ree, and Corrie S. Moreau. "Ant–plant interactions evolved through increasing interdependence." Proceedings of the National Academy of Sciences 115.48 (2018): 12253-12258.	No
Campyloneurum_wurdackii	No	NA	Nelsen, Matthew P., Richard H. Ree, and Corrie S. Moreau. "Ant–plant interactions evolved through increasing interdependence." Proceedings of the National Academy of Sciences 115.48 (2018): 12253-12258.	No
Campyloneurum_xalapense	Yes	Epi	León, Blanca. A taxonomic revision of the fern genus Campyloneurum (Polypodiaceae). Diss. Afdelingen for Systematisk-Biologisk Institut, Aarhus Universitet, 1992.	No
Cephalomanes_atrovirens	No	NA	Nelsen, Matthew P., Richard H. Ree, and Corrie S. Moreau. "Ant–plant interactions evolved through increasing interdependence." Proceedings of the National Academy of Sciences 115.48 (2018): 12253-12258.	No
Cephalomanes_javanicum	No	NA	Nelsen, Matthew P., Richard H. Ree, and Corrie S. Moreau. "Ant–plant interactions evolved through increasing interdependence." Proceedings of the National Academy of Sciences 115.48 (2018): 12253-12258.	No
Ceradenia_argyrata	No	NA	Nelsen, Matthew P., Richard H. Ree, and Corrie S. Moreau. "Ant–plant interactions evolved through increasing interdependence." Proceedings of the National Academy of Sciences 115.48 (2018): 12253-12258.	No
Ceradenia_aulaeifolia	No	NA	Nelsen, Matthew P., Richard H. Ree, and Corrie S. Moreau. "Ant–plant interactions evolved through increasing interdependence." Proceedings of the National Academy of Sciences 115.48 (2018): 12253-12258.	No
Ceradenia_ayapoyana	No	NA	Nelsen, Matthew P., Richard H. Ree, and Corrie S. Moreau. "Ant–plant interactions evolved through increasing interdependence." Proceedings of the National Academy of Sciences 115.48 (2018): 12253-12258.	No
Ceradenia_comorensis	No	NA	Nelsen, Matthew P., Richard H. Ree, and Corrie S. Moreau. "Ant–plant interactions evolved through increasing interdependence." Proceedings of the National Academy of Sciences 115.48 (2018): 12253-12258.	No
Ceradenia_curvata	No	NA	Nelsen, Matthew P., Richard H. Ree, and Corrie S. Moreau. "Ant–plant interactions evolved through increasing interdependence." Proceedings of the National Academy of Sciences 115.48 (2018): 12253-12258.	No
Ceradenia_deltodon	No	NA	Nelsen, Matthew P., Richard H. Ree, and Corrie S. Moreau. "Ant–plant interactions evolved through increasing interdependence." Proceedings of the National Academy of Sciences 115.48 (2018): 12253-12258.	No
Ceradenia_farinosa	No	NA	Nelsen, Matthew P., Richard H. Ree, and Corrie S. Moreau. "Ant–plant interactions evolved through increasing interdependence." Proceedings of the National Academy of Sciences 115.48 (2018): 12253-12258.	No
Ceradenia_fucoides	No	NA	Nelsen, Matthew P., Richard H. Ree, and Corrie S. Moreau. "Ant–plant interactions evolved through increasing interdependence." Proceedings of the National Academy of Sciences 115.48 (2018): 12253-12258.	No
Ceradenia_intonsa	No	NA	Nelsen, Matthew P., Richard H. Ree, and Corrie S. Moreau. "Ant–plant interactions evolved through increasing interdependence." Proceedings of the National Academy of Sciences 115.48 (2018): 12253-12258.	No
Ceradenia_intricata	No	NA	Nelsen, Matthew P., Richard H. Ree, and Corrie S. Moreau. "Ant–plant interactions evolved through increasing interdependence." Proceedings of the National Academy of Sciences 115.48 (2018): 12253-12258.	No
Ceradenia_jungermannioides	No	NA	Nelsen, Matthew P., Richard H. Ree, and Corrie S. Moreau. "Ant–plant interactions evolved through increasing interdependence." Proceedings of the National Academy of Sciences 115.48 (2018): 12253-12258.	No
Ceradenia_kalbreyeri	No	NA	Nelsen, Matthew P., Richard H. Ree, and Corrie S. Moreau. "Ant–plant interactions evolved through increasing interdependence." Proceedings of the National Academy of Sciences 115.48 (2018): 12253-12258.	No
Ceradenia_knightii	No	NA	Nelsen, Matthew P., Richard H. Ree, and Corrie S. Moreau. "Ant–plant interactions evolved through increasing interdependence." Proceedings of the National Academy of Sciences 115.48 (2018): 12253-12258.	No
Ceradenia_kookenamae	No	NA	Nelsen, Matthew P., Richard H. Ree, and Corrie S. Moreau. "Ant–plant interactions evolved through increasing interdependence." Proceedings of the National Academy of Sciences 115.48 (2018): 12253-12258.	No
Ceradenia_leucosora	No	NA	Nelsen, Matthew P., Richard H. Ree, and Corrie S. Moreau. "Ant–plant interactions evolved through increasing interdependence." Proceedings of the National Academy of Sciences 115.48 (2018): 12253-12258.	No
Ceradenia_madidiense	No	NA	Nelsen, Matthew P., Richard H. Ree, and Corrie S. Moreau. "Ant–plant interactions evolved through increasing interdependence." Proceedings of the National Academy of Sciences 115.48 (2018): 12253-12258.	No
Ceradenia_meridensis	No	NA	Nelsen, Matthew P., Richard H. Ree, and Corrie S. Moreau. "Ant–plant interactions evolved through increasing interdependence." Proceedings of the National Academy of Sciences 115.48 (2018): 12253-12258.	No
Ceradenia_pearcei	No	NA	Nelsen, Matthew P., Richard H. Ree, and Corrie S. Moreau. "Ant–plant interactions evolved through increasing interdependence." Proceedings of the National Academy of Sciences 115.48 (2018): 12253-12258.	No
Ceradenia_pilipes	No	NA	Nelsen, Matthew P., Richard H. Ree, and Corrie S. Moreau. "Ant–plant interactions evolved through increasing interdependence." Proceedings of the National Academy of Sciences 115.48 (2018): 12253-12258.	No
Ceradenia_sechellarum	No	NA	Nelsen, Matthew P., Richard H. Ree, and Corrie S. Moreau. "Ant–plant interactions evolved through increasing interdependence." Proceedings of the National Academy of Sciences 115.48 (2018): 12253-12258.	No
Ceradenia_spixiana	No	NA	Nelsen, Matthew P., Richard H. Ree, and Corrie S. Moreau. "Ant–plant interactions evolved through increasing interdependence." Proceedings of the National Academy of Sciences 115.48 (2018): 12253-12258.	No
Ceratopteris_cornuta	No	NA	Sylvia Kinosian pers. comm	No
Ceratopteris_pteridoides	No	NA	Sylvia Kinosian pers. comm	No
Ceratopteris_richardii	No	NA	Sylvia Kinosian pers. comm	No
Ceratopteris_shingii	No	NA	Sylvia Kinosian pers. comm	No
Ceratopteris_thalictroides	No	NA	Sylvia Kinosian pers. comm	No
Cheilanthes_arequipensis	No	NA	Nelsen, Matthew P., Richard H. Ree, and Corrie S. Moreau. "Ant–plant interactions evolved through increasing interdependence." Proceedings of the National Academy of Sciences 115.48 (2018): 12253-12258.	No
Cheilanthes_bergiana	No	NA	Nelsen, Matthew P., Richard H. Ree, and Corrie S. Moreau. "Ant–plant interactions evolved through increasing interdependence." Proceedings of the National Academy of Sciences 115.48 (2018): 12253-12258.	No
Cheilanthes_bolborrhiza	No	NA	Nelsen, Matthew P., Richard H. Ree, and Corrie S. Moreau. "Ant–plant interactions evolved through increasing interdependence." Proceedings of the National Academy of Sciences 115.48 (2018): 12253-12258.	No
Cheilanthes_buchtienii	No	NA	Nelsen, Matthew P., Richard H. Ree, and Corrie S. Moreau. "Ant–plant interactions evolved through increasing interdependence." Proceedings of the National Academy of Sciences 115.48 (2018): 12253-12258.	No
Cheilanthes_capensis	No	NA	Nelsen, Matthew P., Richard H. Ree, and Corrie S. Moreau. "Ant–plant interactions evolved through increasing interdependence." Proceedings of the National Academy of Sciences 115.48 (2018): 12253-12258.	No
Cheilanthes_contracta	No	NA	Nelsen, Matthew P., Richard H. Ree, and Corrie S. Moreau. "Ant–plant interactions evolved through increasing interdependence." Proceedings of the National Academy of Sciences 115.48 (2018): 12253-12258.	No
Cheilanthes_deltoidea	No	NA	Nelsen, Matthew P., Richard H. Ree, and Corrie S. Moreau. "Ant–plant interactions evolved through increasing interdependence." Proceedings of the National Academy of Sciences 115.48 (2018): 12253-12258.	No
Cheilanthes_depauperata	No	NA	Nelsen, Matthew P., Richard H. Ree, and Corrie S. Moreau. "Ant–plant interactions evolved through increasing interdependence." Proceedings of the National Academy of Sciences 115.48 (2018): 12253-12258.	No
Cheilanthes_dinteri	No	NA	Nelsen, Matthew P., Richard H. Ree, and Corrie S. Moreau. "Ant–plant interactions evolved through increasing interdependence." Proceedings of the National Academy of Sciences 115.48 (2018): 12253-12258.	No
Cheilanthes_distans	No	NA	Nelsen, Matthew P., Richard H. Ree, and Corrie S. Moreau. "Ant–plant interactions evolved through increasing interdependence." Proceedings of the National Academy of Sciences 115.48 (2018): 12253-12258.	No
Cheilanthes_eckloniana	No	NA	Nelsen, Matthew P., Richard H. Ree, and Corrie S. Moreau. "Ant–plant interactions evolved through increasing interdependence." Proceedings of the National Academy of Sciences 115.48 (2018): 12253-12258.	No
Cheilanthes_ecuadorensis	No	NA	Nelsen, Matthew P., Richard H. Ree, and Corrie S. Moreau. "Ant–plant interactions evolved through increasing interdependence." Proceedings of the National Academy of Sciences 115.48 (2018): 12253-12258.	No
Cheilanthes_fractifera	No	NA	Nelsen, Matthew P., Richard H. Ree, and Corrie S. Moreau. "Ant–plant interactions evolved through increasing interdependence." Proceedings of the National Academy of Sciences 115.48 (2018): 12253-12258.	No
Cheilanthes_glutinosa	No	NA	Nelsen, Matthew P., Richard H. Ree, and Corrie S. Moreau. "Ant–plant interactions evolved through increasing interdependence." Proceedings of the National Academy of Sciences 115.48 (2018): 12253-12258.	No
Cheilanthes_hastata	No	NA	Nelsen, Matthew P., Richard H. Ree, and Corrie S. Moreau. "Ant–plant interactions evolved through increasing interdependence." Proceedings of the National Academy of Sciences 115.48 (2018): 12253-12258.	No
Cheilanthes_hieronymi	No	NA	Nelsen, Matthew P., Richard H. Ree, and Corrie S. Moreau. "Ant–plant interactions evolved through increasing interdependence." Proceedings of the National Academy of Sciences 115.48 (2018): 12253-12258.	No
Cheilanthes_hirta	No	NA	Nelsen, Matthew P., Richard H. Ree, and Corrie S. Moreau. "Ant–plant interactions evolved through increasing interdependence." Proceedings of the National Academy of Sciences 115.48 (2018): 12253-12258.	No
Cheilanthes_induta	No	NA	Nelsen, Matthew P., Richard H. Ree, and Corrie S. Moreau. "Ant–plant interactions evolved through increasing interdependence." Proceedings of the National Academy of Sciences 115.48 (2018): 12253-12258.	No
Cheilanthes_involuta	No	NA	Nelsen, Matthew P., Richard H. Ree, and Corrie S. Moreau. "Ant–plant interactions evolved through increasing interdependence." Proceedings of the National Academy of Sciences 115.48 (2018): 12253-12258.	No
Cheilanthes_lasiophylla	No	NA	Nelsen, Matthew P., Richard H. Ree, and Corrie S. Moreau. "Ant–plant interactions evolved through increasing interdependence." Proceedings of the National Academy of Sciences 115.48 (2018): 12253-12258.	No
Cheilanthes_leachii	No	NA	Nelsen, Matthew P., Richard H. Ree, and Corrie S. Moreau. "Ant–plant interactions evolved through increasing interdependence." Proceedings of the National Academy of Sciences 115.48 (2018): 12253-12258.	No
Cheilanthes_leucopoda	No	NA	Nelsen, Matthew P., Richard H. Ree, and Corrie S. Moreau. "Ant–plant interactions evolved through increasing interdependence." Proceedings of the National Academy of Sciences 115.48 (2018): 12253-12258.	No
Cheilanthes_marlothii	No	NA	Nelsen, Matthew P., Richard H. Ree, and Corrie S. Moreau. "Ant–plant interactions evolved through increasing interdependence." Proceedings of the National Academy of Sciences 115.48 (2018): 12253-12258.	No
Cheilanthes_mathewsii	No	NA	Nelsen, Matthew P., Richard H. Ree, and Corrie S. Moreau. "Ant–plant interactions evolved through increasing interdependence." Proceedings of the National Academy of Sciences 115.48 (2018): 12253-12258.	No
Cheilanthes_micropteris	No	NA	Nelsen, Matthew P., Richard H. Ree, and Corrie S. Moreau. "Ant–plant interactions evolved through increasing interdependence." Proceedings of the National Academy of Sciences 115.48 (2018): 12253-12258.	No
Cheilanthes_multifida	No	NA	Nelsen, Matthew P., Richard H. Ree, and Corrie S. Moreau. "Ant–plant interactions evolved through increasing interdependence." Proceedings of the National Academy of Sciences 115.48 (2018): 12253-12258.	No
Cheilanthes_namaquensis	No	NA	Nelsen, Matthew P., Richard H. Ree, and Corrie S. Moreau. "Ant–plant interactions evolved through increasing interdependence." Proceedings of the National Academy of Sciences 115.48 (2018): 12253-12258.	No
Cheilanthes_nudiuscula	No	NA	Nelsen, Matthew P., Richard H. Ree, and Corrie S. Moreau. "Ant–plant interactions evolved through increasing interdependence." Proceedings of the National Academy of Sciences 115.48 (2018): 12253-12258.	No
Cheilanthes_obducta	No	NA	Nelsen, Matthew P., Richard H. Ree, and Corrie S. Moreau. "Ant–plant interactions evolved through increasing interdependence." Proceedings of the National Academy of Sciences 115.48 (2018): 12253-12258.	No
Cheilanthes_pantanalensis	No	NA	Nelsen, Matthew P., Richard H. Ree, and Corrie S. Moreau. "Ant–plant interactions evolved through increasing interdependence." Proceedings of the National Academy of Sciences 115.48 (2018): 12253-12258.	No
Cheilanthes_parviloba	No	NA	Nelsen, Matthew P., Richard H. Ree, and Corrie S. Moreau. "Ant–plant interactions evolved through increasing interdependence." Proceedings of the National Academy of Sciences 115.48 (2018): 12253-12258.	No
Cheilanthes_pentagona	No	NA	Nelsen, Matthew P., Richard H. Ree, and Corrie S. Moreau. "Ant–plant interactions evolved through increasing interdependence." Proceedings of the National Academy of Sciences 115.48 (2018): 12253-12258.	No
Cheilanthes_peruviana	No	NA	Nelsen, Matthew P., Richard H. Ree, and Corrie S. Moreau. "Ant–plant interactions evolved through increasing interdependence." Proceedings of the National Academy of Sciences 115.48 (2018): 12253-12258.	No
Cheilanthes_pilosa	No	NA	Nelsen, Matthew P., Richard H. Ree, and Corrie S. Moreau. "Ant–plant interactions evolved through increasing interdependence." Proceedings of the National Academy of Sciences 115.48 (2018): 12253-12258.	No
Cheilanthes_poeppigiana	No	NA	Nelsen, Matthew P., Richard H. Ree, and Corrie S. Moreau. "Ant–plant interactions evolved through increasing interdependence." Proceedings of the National Academy of Sciences 115.48 (2018): 12253-12258.	No
Cheilanthes_quadripinnata	No	NA	Nelsen, Matthew P., Richard H. Ree, and Corrie S. Moreau. "Ant–plant interactions evolved through increasing interdependence." Proceedings of the National Academy of Sciences 115.48 (2018): 12253-12258.	No
Cheilanthes_robusta	No	NA	Nelsen, Matthew P., Richard H. Ree, and Corrie S. Moreau. "Ant–plant interactions evolved through increasing interdependence." Proceedings of the National Academy of Sciences 115.48 (2018): 12253-12258.	No
Cheilanthes_rufopunctata	No	NA	Nelsen, Matthew P., Richard H. Ree, and Corrie S. Moreau. "Ant–plant interactions evolved through increasing interdependence." Proceedings of the National Academy of Sciences 115.48 (2018): 12253-12258.	No
Cheilanthes_sarmientoi	No	NA	Nelsen, Matthew P., Richard H. Ree, and Corrie S. Moreau. "Ant–plant interactions evolved through increasing interdependence." Proceedings of the National Academy of Sciences 115.48 (2018): 12253-12258.	No
Cheilanthes_scariosa	No	NA	Nelsen, Matthew P., Richard H. Ree, and Corrie S. Moreau. "Ant–plant interactions evolved through increasing interdependence." Proceedings of the National Academy of Sciences 115.48 (2018): 12253-12258.	No
Cheilanthes_schimperi	No	NA	Nelsen, Matthew P., Richard H. Ree, and Corrie S. Moreau. "Ant–plant interactions evolved through increasing interdependence." Proceedings of the National Academy of Sciences 115.48 (2018): 12253-12258.	No
Cheilanthes_sieberi	No	NA	Nelsen, Matthew P., Richard H. Ree, and Corrie S. Moreau. "Ant–plant interactions evolved through increasing interdependence." Proceedings of the National Academy of Sciences 115.48 (2018): 12253-12258.	No
Cheilanthes_skinneri	No	NA	Nelsen, Matthew P., Richard H. Ree, and Corrie S. Moreau. "Ant–plant interactions evolved through increasing interdependence." Proceedings of the National Academy of Sciences 115.48 (2018): 12253-12258.	No
Cheilanthes_squamosa	No	NA	Nelsen, Matthew P., Richard H. Ree, and Corrie S. Moreau. "Ant–plant interactions evolved through increasing interdependence." Proceedings of the National Academy of Sciences 115.48 (2018): 12253-12258.	No
Cheilanthes_subcordata	No	NA	Nelsen, Matthew P., Richard H. Ree, and Corrie S. Moreau. "Ant–plant interactions evolved through increasing interdependence." Proceedings of the National Academy of Sciences 115.48 (2018): 12253-12258.	No
Cheilanthes_tenuifolia	No	NA	Nelsen, Matthew P., Richard H. Ree, and Corrie S. Moreau. "Ant–plant interactions evolved through increasing interdependence." Proceedings of the National Academy of Sciences 115.48 (2018): 12253-12258.	No
Cheilanthes_viridis	No	NA	Nelsen, Matthew P., Richard H. Ree, and Corrie S. Moreau. "Ant–plant interactions evolved through increasing interdependence." Proceedings of the National Academy of Sciences 115.48 (2018): 12253-12258.	No
Cheiloplecton_rigidum	No	NA	Nelsen, Matthew P., Richard H. Ree, and Corrie S. Moreau. "Ant–plant interactions evolved through increasing interdependence." Proceedings of the National Academy of Sciences 115.48 (2018): 12253-12258.	No
Cheiropleuria_bicuspis	No	NA	Nelsen, Matthew P., Richard H. Ree, and Corrie S. Moreau. "Ant–plant interactions evolved through increasing interdependence." Proceedings of the National Academy of Sciences 115.48 (2018): 12253-12258.	No
Cheiropleuria_integrifolia	No	NA	Nelsen, Matthew P., Richard H. Ree, and Corrie S. Moreau. "Ant–plant interactions evolved through increasing interdependence." Proceedings of the National Academy of Sciences 115.48 (2018): 12253-12258.	No
Cheiropleuria_parva	No	NA	Nelsen, Matthew P., Richard H. Ree, and Corrie S. Moreau. "Ant–plant interactions evolved through increasing interdependence." Proceedings of the National Academy of Sciences 115.48 (2018): 12253-12258.	No
Chingia_longissima	No	NA	Nelsen, Matthew P., Richard H. Ree, and Corrie S. Moreau. "Ant–plant interactions evolved through increasing interdependence." Proceedings of the National Academy of Sciences 115.48 (2018): 12253-12258.	No
Christella_acuminata	No	NA	Nelsen, Matthew P., Richard H. Ree, and Corrie S. Moreau. "Ant–plant interactions evolved through increasing interdependence." Proceedings of the National Academy of Sciences 115.48 (2018): 12253-12258.	No
Christella_arida	No	NA	Nelsen, Matthew P., Richard H. Ree, and Corrie S. Moreau. "Ant–plant interactions evolved through increasing interdependence." Proceedings of the National Academy of Sciences 115.48 (2018): 12253-12258.	No
Christella_boninensis	No	NA	Nelsen, Matthew P., Richard H. Ree, and Corrie S. Moreau. "Ant–plant interactions evolved through increasing interdependence." Proceedings of the National Academy of Sciences 115.48 (2018): 12253-12258.	No
Christella_calvescens	No	NA	Nelsen, Matthew P., Richard H. Ree, and Corrie S. Moreau. "Ant–plant interactions evolved through increasing interdependence." Proceedings of the National Academy of Sciences 115.48 (2018): 12253-12258.	No
Christella_conspersa	No	NA	Nelsen, Matthew P., Richard H. Ree, and Corrie S. Moreau. "Ant–plant interactions evolved through increasing interdependence." Proceedings of the National Academy of Sciences 115.48 (2018): 12253-12258.	No
Christella_crinipes	No	NA	Nelsen, Matthew P., Richard H. Ree, and Corrie S. Moreau. "Ant–plant interactions evolved through increasing interdependence." Proceedings of the National Academy of Sciences 115.48 (2018): 12253-12258.	No
Christella_dentata	No	NA	Nelsen, Matthew P., Richard H. Ree, and Corrie S. Moreau. "Ant–plant interactions evolved through increasing interdependence." Proceedings of the National Academy of Sciences 115.48 (2018): 12253-12258.	No
Christella_euphlebia	No	NA	Nelsen, Matthew P., Richard H. Ree, and Corrie S. Moreau. "Ant–plant interactions evolved through increasing interdependence." Proceedings of the National Academy of Sciences 115.48 (2018): 12253-12258.	No
Christella_hispidula	No	NA	Nelsen, Matthew P., Richard H. Ree, and Corrie S. Moreau. "Ant–plant interactions evolved through increasing interdependence." Proceedings of the National Academy of Sciences 115.48 (2018): 12253-12258.	No
Christella_jaculosa	No	NA	Nelsen, Matthew P., Richard H. Ree, and Corrie S. Moreau. "Ant–plant interactions evolved through increasing interdependence." Proceedings of the National Academy of Sciences 115.48 (2018): 12253-12258.	No
Christella_jinghongensis	No	NA	Nelsen, Matthew P., Richard H. Ree, and Corrie S. Moreau. "Ant–plant interactions evolved through increasing interdependence." Proceedings of the National Academy of Sciences 115.48 (2018): 12253-12258.	No
Christella_latipinna	No	NA	Nelsen, Matthew P., Richard H. Ree, and Corrie S. Moreau. "Ant–plant interactions evolved through increasing interdependence." Proceedings of the National Academy of Sciences 115.48 (2018): 12253-12258.	No
Christella_molliuscula	No	NA	Nelsen, Matthew P., Richard H. Ree, and Corrie S. Moreau. "Ant–plant interactions evolved through increasing interdependence." Proceedings of the National Academy of Sciences 115.48 (2018): 12253-12258.	No
Christella_nanxiensis	No	NA	Nelsen, Matthew P., Richard H. Ree, and Corrie S. Moreau. "Ant–plant interactions evolved through increasing interdependence." Proceedings of the National Academy of Sciences 115.48 (2018): 12253-12258.	No
Christella_papilio	No	NA	Nelsen, Matthew P., Richard H. Ree, and Corrie S. Moreau. "Ant–plant interactions evolved through increasing interdependence." Proceedings of the National Academy of Sciences 115.48 (2018): 12253-12258.	No
Christella_parasitica	No	NA	Nelsen, Matthew P., Richard H. Ree, and Corrie S. Moreau. "Ant–plant interactions evolved through increasing interdependence." Proceedings of the National Academy of Sciences 115.48 (2018): 12253-12258.	No
Christella_procera	No	NA	Nelsen, Matthew P., Richard H. Ree, and Corrie S. Moreau. "Ant–plant interactions evolved through increasing interdependence." Proceedings of the National Academy of Sciences 115.48 (2018): 12253-12258.	No
Christella_scaberula	No	NA	Nelsen, Matthew P., Richard H. Ree, and Corrie S. Moreau. "Ant–plant interactions evolved through increasing interdependence." Proceedings of the National Academy of Sciences 115.48 (2018): 12253-12258.	No
Christella_subelata	No	NA	Nelsen, Matthew P., Richard H. Ree, and Corrie S. Moreau. "Ant–plant interactions evolved through increasing interdependence." Proceedings of the National Academy of Sciences 115.48 (2018): 12253-12258.	No
Christella_subpubescens	No	NA	Nelsen, Matthew P., Richard H. Ree, and Corrie S. Moreau. "Ant–plant interactions evolved through increasing interdependence." Proceedings of the National Academy of Sciences 115.48 (2018): 12253-12258.	No
Chrysogrammitis_glandulosa	No	NA	Nelsen, Matthew P., Richard H. Ree, and Corrie S. Moreau. "Ant–plant interactions evolved through increasing interdependence." Proceedings of the National Academy of Sciences 115.48 (2018): 12253-12258.	No
Chrysogrammitis_musgraviana	No	NA	Nelsen, Matthew P., Richard H. Ree, and Corrie S. Moreau. "Ant–plant interactions evolved through increasing interdependence." Proceedings of the National Academy of Sciences 115.48 (2018): 12253-12258.	No
Cibotium_arachnoideum	No	NA	Nelsen, Matthew P., Richard H. Ree, and Corrie S. Moreau. "Ant–plant interactions evolved through increasing interdependence." Proceedings of the National Academy of Sciences 115.48 (2018): 12253-12258.	No
Cibotium_barometz	No	NA	Nelsen, Matthew P., Richard H. Ree, and Corrie S. Moreau. "Ant–plant interactions evolved through increasing interdependence." Proceedings of the National Academy of Sciences 115.48 (2018): 12253-12258.	No
Cibotium_chamissoi	No	NA	Nelsen, Matthew P., Richard H. Ree, and Corrie S. Moreau. "Ant–plant interactions evolved through increasing interdependence." Proceedings of the National Academy of Sciences 115.48 (2018): 12253-12258.	No
Cibotium_cumingii	No	NA	Nelsen, Matthew P., Richard H. Ree, and Corrie S. Moreau. "Ant–plant interactions evolved through increasing interdependence." Proceedings of the National Academy of Sciences 115.48 (2018): 12253-12258.	No
Cibotium_glaucum	No	NA	Nelsen, Matthew P., Richard H. Ree, and Corrie S. Moreau. "Ant–plant interactions evolved through increasing interdependence." Proceedings of the National Academy of Sciences 115.48 (2018): 12253-12258.	No
Cibotium_menziesii	No	NA	Nelsen, Matthew P., Richard H. Ree, and Corrie S. Moreau. "Ant–plant interactions evolved through increasing interdependence." Proceedings of the National Academy of Sciences 115.48 (2018): 12253-12258.	No
Cibotium_nealiae	No	NA	Nelsen, Matthew P., Richard H. Ree, and Corrie S. Moreau. "Ant–plant interactions evolved through increasing interdependence." Proceedings of the National Academy of Sciences 115.48 (2018): 12253-12258.	No
Cibotium_regale	No	NA	Nelsen, Matthew P., Richard H. Ree, and Corrie S. Moreau. "Ant–plant interactions evolved through increasing interdependence." Proceedings of the National Academy of Sciences 115.48 (2018): 12253-12258.	No
Cibotium_schiedei	No	NA	Nelsen, Matthew P., Richard H. Ree, and Corrie S. Moreau. "Ant–plant interactions evolved through increasing interdependence." Proceedings of the National Academy of Sciences 115.48 (2018): 12253-12258.	No
Cochlidium_jungens	No	NA	Nelsen, Matthew P., Richard H. Ree, and Corrie S. Moreau. "Ant–plant interactions evolved through increasing interdependence." Proceedings of the National Academy of Sciences 115.48 (2018): 12253-12258.	No
Cochlidium_linearifolium	No	NA	Nelsen, Matthew P., Richard H. Ree, and Corrie S. Moreau. "Ant–plant interactions evolved through increasing interdependence." Proceedings of the National Academy of Sciences 115.48 (2018): 12253-12258.	No
Cochlidium_punctatum	No	NA	Nelsen, Matthew P., Richard H. Ree, and Corrie S. Moreau. "Ant–plant interactions evolved through increasing interdependence." Proceedings of the National Academy of Sciences 115.48 (2018): 12253-12258.	No
Cochlidium_rostratum	No	NA	Nelsen, Matthew P., Richard H. Ree, and Corrie S. Moreau. "Ant–plant interactions evolved through increasing interdependence." Proceedings of the National Academy of Sciences 115.48 (2018): 12253-12258.	No
Cochlidium_seminudum	No	NA	Nelsen, Matthew P., Richard H. Ree, and Corrie S. Moreau. "Ant–plant interactions evolved through increasing interdependence." Proceedings of the National Academy of Sciences 115.48 (2018): 12253-12258.	No
Cochlidium_serrulatum	No	NA	Nelsen, Matthew P., Richard H. Ree, and Corrie S. Moreau. "Ant–plant interactions evolved through increasing interdependence." Proceedings of the National Academy of Sciences 115.48 (2018): 12253-12258.	No
Coniogramme_affinis	No	NA	Nelsen, Matthew P., Richard H. Ree, and Corrie S. Moreau. "Ant–plant interactions evolved through increasing interdependence." Proceedings of the National Academy of Sciences 115.48 (2018): 12253-12258.	No
Coniogramme_emeiensis	No	NA	Nelsen, Matthew P., Richard H. Ree, and Corrie S. Moreau. "Ant–plant interactions evolved through increasing interdependence." Proceedings of the National Academy of Sciences 115.48 (2018): 12253-12258.	No
Coniogramme_fraxinea	No	NA	Nelsen, Matthew P., Richard H. Ree, and Corrie S. Moreau. "Ant–plant interactions evolved through increasing interdependence." Proceedings of the National Academy of Sciences 115.48 (2018): 12253-12258.	No
Coniogramme_gracilis	No	NA	Nelsen, Matthew P., Richard H. Ree, and Corrie S. Moreau. "Ant–plant interactions evolved through increasing interdependence." Proceedings of the National Academy of Sciences 115.48 (2018): 12253-12258.	No
Coniogramme_intermedia	No	NA	Nelsen, Matthew P., Richard H. Ree, and Corrie S. Moreau. "Ant–plant interactions evolved through increasing interdependence." Proceedings of the National Academy of Sciences 115.48 (2018): 12253-12258.	No
Coniogramme_japonica	No	NA	Nelsen, Matthew P., Richard H. Ree, and Corrie S. Moreau. "Ant–plant interactions evolved through increasing interdependence." Proceedings of the National Academy of Sciences 115.48 (2018): 12253-12258.	No
Coniogramme_procera	No	NA	Nelsen, Matthew P., Richard H. Ree, and Corrie S. Moreau. "Ant–plant interactions evolved through increasing interdependence." Proceedings of the National Academy of Sciences 115.48 (2018): 12253-12258.	No
Coniogramme_rosthornii	No	NA	Nelsen, Matthew P., Richard H. Ree, and Corrie S. Moreau. "Ant–plant interactions evolved through increasing interdependence." Proceedings of the National Academy of Sciences 115.48 (2018): 12253-12258.	No
Coniogramme_rubicaulis	No	NA	Nelsen, Matthew P., Richard H. Ree, and Corrie S. Moreau. "Ant–plant interactions evolved through increasing interdependence." Proceedings of the National Academy of Sciences 115.48 (2018): 12253-12258.	No
Coniogramme_suprapilosa	No	NA	Nelsen, Matthew P., Richard H. Ree, and Corrie S. Moreau. "Ant–plant interactions evolved through increasing interdependence." Proceedings of the National Academy of Sciences 115.48 (2018): 12253-12258.	No
Coniogramme_wilsonii	No	NA	Nelsen, Matthew P., Richard H. Ree, and Corrie S. Moreau. "Ant–plant interactions evolved through increasing interdependence." Proceedings of the National Academy of Sciences 115.48 (2018): 12253-12258.	No
Cornopteris_banajaoensis	No	NA	Nelsen, Matthew P., Richard H. Ree, and Corrie S. Moreau. "Ant–plant interactions evolved through increasing interdependence." Proceedings of the National Academy of Sciences 115.48 (2018): 12253-12258.	No
Cornopteris_christenseniana	No	NA	Nelsen, Matthew P., Richard H. Ree, and Corrie S. Moreau. "Ant–plant interactions evolved through increasing interdependence." Proceedings of the National Academy of Sciences 115.48 (2018): 12253-12258.	No
Cornopteris_crenulatoserrulata	No	NA	Nelsen, Matthew P., Richard H. Ree, and Corrie S. Moreau. "Ant–plant interactions evolved through increasing interdependence." Proceedings of the National Academy of Sciences 115.48 (2018): 12253-12258.	No
Cornopteris_decurrentialata	No	NA	Nelsen, Matthew P., Richard H. Ree, and Corrie S. Moreau. "Ant–plant interactions evolved through increasing interdependence." Proceedings of the National Academy of Sciences 115.48 (2018): 12253-12258.	No
Cornopteris_opaca	No	NA	Nelsen, Matthew P., Richard H. Ree, and Corrie S. Moreau. "Ant–plant interactions evolved through increasing interdependence." Proceedings of the National Academy of Sciences 115.48 (2018): 12253-12258.	No
Coryphopteris_angulariloba	No	NA	Nelsen, Matthew P., Richard H. Ree, and Corrie S. Moreau. "Ant–plant interactions evolved through increasing interdependence." Proceedings of the National Academy of Sciences 115.48 (2018): 12253-12258.	No
Coryphopteris_castanea	No	NA	Nelsen, Matthew P., Richard H. Ree, and Corrie S. Moreau. "Ant–plant interactions evolved through increasing interdependence." Proceedings of the National Academy of Sciences 115.48 (2018): 12253-12258.	No
Coryphopteris_chinensis	No	NA	Nelsen, Matthew P., Richard H. Ree, and Corrie S. Moreau. "Ant–plant interactions evolved through increasing interdependence." Proceedings of the National Academy of Sciences 115.48 (2018): 12253-12258.	No
Coryphopteris_hirsutipes	No	NA	Nelsen, Matthew P., Richard H. Ree, and Corrie S. Moreau. "Ant–plant interactions evolved through increasing interdependence." Proceedings of the National Academy of Sciences 115.48 (2018): 12253-12258.	No
Coryphopteris_japonica	No	NA	Nelsen, Matthew P., Richard H. Ree, and Corrie S. Moreau. "Ant–plant interactions evolved through increasing interdependence." Proceedings of the National Academy of Sciences 115.48 (2018): 12253-12258.	No
Coryphopteris_marquesensis	No	NA	Nelsen, Matthew P., Richard H. Ree, and Corrie S. Moreau. "Ant–plant interactions evolved through increasing interdependence." Proceedings of the National Academy of Sciences 115.48 (2018): 12253-12258.	No
Coryphopteris_musashiensis	No	NA	Nelsen, Matthew P., Richard H. Ree, and Corrie S. Moreau. "Ant–plant interactions evolved through increasing interdependence." Proceedings of the National Academy of Sciences 115.48 (2018): 12253-12258.	No
Coryphopteris_nigrescens	No	NA	Nelsen, Matthew P., Richard H. Ree, and Corrie S. Moreau. "Ant–plant interactions evolved through increasing interdependence." Proceedings of the National Academy of Sciences 115.48 (2018): 12253-12258.	No
Coryphopteris_nipponica	No	NA	Nelsen, Matthew P., Richard H. Ree, and Corrie S. Moreau. "Ant–plant interactions evolved through increasing interdependence." Proceedings of the National Academy of Sciences 115.48 (2018): 12253-12258.	No
Coryphopteris_pectiniformis	No	NA	Nelsen, Matthew P., Richard H. Ree, and Corrie S. Moreau. "Ant–plant interactions evolved through increasing interdependence." Proceedings of the National Academy of Sciences 115.48 (2018): 12253-12258.	No
Coryphopteris_petelotii	No	NA	Nelsen, Matthew P., Richard H. Ree, and Corrie S. Moreau. "Ant–plant interactions evolved through increasing interdependence." Proceedings of the National Academy of Sciences 115.48 (2018): 12253-12258.	No
Coryphopteris_quaylei	No	NA	Nelsen, Matthew P., Richard H. Ree, and Corrie S. Moreau. "Ant–plant interactions evolved through increasing interdependence." Proceedings of the National Academy of Sciences 115.48 (2018): 12253-12258.	No
Coryphopteris_seemannii	No	NA	Nelsen, Matthew P., Richard H. Ree, and Corrie S. Moreau. "Ant–plant interactions evolved through increasing interdependence." Proceedings of the National Academy of Sciences 115.48 (2018): 12253-12258.	No
Coryphopteris_simulata	No	NA	Nelsen, Matthew P., Richard H. Ree, and Corrie S. Moreau. "Ant–plant interactions evolved through increasing interdependence." Proceedings of the National Academy of Sciences 115.48 (2018): 12253-12258.	No
Cosentinia_vellea	No	NA	Nelsen, Matthew P., Richard H. Ree, and Corrie S. Moreau. "Ant–plant interactions evolved through increasing interdependence." Proceedings of the National Academy of Sciences 115.48 (2018): 12253-12258.	No
Crepidomanes_africanum	No	NA	Nelsen, Matthew P., Richard H. Ree, and Corrie S. Moreau. "Ant–plant interactions evolved through increasing interdependence." Proceedings of the National Academy of Sciences 115.48 (2018): 12253-12258.	No
Crepidomanes_aphlebioides	No	NA	Nelsen, Matthew P., Richard H. Ree, and Corrie S. Moreau. "Ant–plant interactions evolved through increasing interdependence." Proceedings of the National Academy of Sciences 115.48 (2018): 12253-12258.	No
Crepidomanes_bipunctatum	No	NA	Nelsen, Matthew P., Richard H. Ree, and Corrie S. Moreau. "Ant–plant interactions evolved through increasing interdependence." Proceedings of the National Academy of Sciences 115.48 (2018): 12253-12258.	No
Crepidomanes_bonapartei	No	NA	Nelsen, Matthew P., Richard H. Ree, and Corrie S. Moreau. "Ant–plant interactions evolved through increasing interdependence." Proceedings of the National Academy of Sciences 115.48 (2018): 12253-12258.	No
Crepidomanes_chevalieri	No	NA	Nelsen, Matthew P., Richard H. Ree, and Corrie S. Moreau. "Ant–plant interactions evolved through increasing interdependence." Proceedings of the National Academy of Sciences 115.48 (2018): 12253-12258.	No
Crepidomanes_christii	No	NA	Nelsen, Matthew P., Richard H. Ree, and Corrie S. Moreau. "Ant–plant interactions evolved through increasing interdependence." Proceedings of the National Academy of Sciences 115.48 (2018): 12253-12258.	No
Crepidomanes_clarenceanum	No	NA	Nelsen, Matthew P., Richard H. Ree, and Corrie S. Moreau. "Ant–plant interactions evolved through increasing interdependence." Proceedings of the National Academy of Sciences 115.48 (2018): 12253-12258.	No
Crepidomanes_draytonianum	No	NA	Nelsen, Matthew P., Richard H. Ree, and Corrie S. Moreau. "Ant–plant interactions evolved through increasing interdependence." Proceedings of the National Academy of Sciences 115.48 (2018): 12253-12258.	No
Crepidomanes_fallax	No	NA	Nelsen, Matthew P., Richard H. Ree, and Corrie S. Moreau. "Ant–plant interactions evolved through increasing interdependence." Proceedings of the National Academy of Sciences 115.48 (2018): 12253-12258.	No
Crepidomanes_frappieri	No	NA	Nelsen, Matthew P., Richard H. Ree, and Corrie S. Moreau. "Ant–plant interactions evolved through increasing interdependence." Proceedings of the National Academy of Sciences 115.48 (2018): 12253-12258.	No
Crepidomanes_grande	No	NA	Nelsen, Matthew P., Richard H. Ree, and Corrie S. Moreau. "Ant–plant interactions evolved through increasing interdependence." Proceedings of the National Academy of Sciences 115.48 (2018): 12253-12258.	No
Crepidomanes_humile	No	NA	Nelsen, Matthew P., Richard H. Ree, and Corrie S. Moreau. "Ant–plant interactions evolved through increasing interdependence." Proceedings of the National Academy of Sciences 115.48 (2018): 12253-12258.	No
Crepidomanes_inopinatum	No	NA	Nelsen, Matthew P., Richard H. Ree, and Corrie S. Moreau. "Ant–plant interactions evolved through increasing interdependence." Proceedings of the National Academy of Sciences 115.48 (2018): 12253-12258.	No
Crepidomanes_intermedium	No	NA	Nelsen, Matthew P., Richard H. Ree, and Corrie S. Moreau. "Ant–plant interactions evolved through increasing interdependence." Proceedings of the National Academy of Sciences 115.48 (2018): 12253-12258.	No
Crepidomanes_intramarginale	No	NA	Nelsen, Matthew P., Richard H. Ree, and Corrie S. Moreau. "Ant–plant interactions evolved through increasing interdependence." Proceedings of the National Academy of Sciences 115.48 (2018): 12253-12258.	No
Crepidomanes_intricatum	No	NA	Nelsen, Matthew P., Richard H. Ree, and Corrie S. Moreau. "Ant–plant interactions evolved through increasing interdependence." Proceedings of the National Academy of Sciences 115.48 (2018): 12253-12258.	No
Crepidomanes_kurzii	No	NA	Nelsen, Matthew P., Richard H. Ree, and Corrie S. Moreau. "Ant–plant interactions evolved through increasing interdependence." Proceedings of the National Academy of Sciences 115.48 (2018): 12253-12258.	No
Crepidomanes_latealatum	No	NA	Nelsen, Matthew P., Richard H. Ree, and Corrie S. Moreau. "Ant–plant interactions evolved through increasing interdependence." Proceedings of the National Academy of Sciences 115.48 (2018): 12253-12258.	No
Crepidomanes_latemarginale	No	NA	Nelsen, Matthew P., Richard H. Ree, and Corrie S. Moreau. "Ant–plant interactions evolved through increasing interdependence." Proceedings of the National Academy of Sciences 115.48 (2018): 12253-12258.	No
Crepidomanes_longilabiatum	No	NA	Nelsen, Matthew P., Richard H. Ree, and Corrie S. Moreau. "Ant–plant interactions evolved through increasing interdependence." Proceedings of the National Academy of Sciences 115.48 (2018): 12253-12258.	No
Crepidomanes_makinoi	No	NA	Nelsen, Matthew P., Richard H. Ree, and Corrie S. Moreau. "Ant–plant interactions evolved through increasing interdependence." Proceedings of the National Academy of Sciences 115.48 (2018): 12253-12258.	No
Crepidomanes_melanotrichum	No	NA	Nelsen, Matthew P., Richard H. Ree, and Corrie S. Moreau. "Ant–plant interactions evolved through increasing interdependence." Proceedings of the National Academy of Sciences 115.48 (2018): 12253-12258.	No
Crepidomanes_mettenii	No	NA	Nelsen, Matthew P., Richard H. Ree, and Corrie S. Moreau. "Ant–plant interactions evolved through increasing interdependence." Proceedings of the National Academy of Sciences 115.48 (2018): 12253-12258.	No
Crepidomanes_parvulum	No	NA	Nelsen, Matthew P., Richard H. Ree, and Corrie S. Moreau. "Ant–plant interactions evolved through increasing interdependence." Proceedings of the National Academy of Sciences 115.48 (2018): 12253-12258.	No
Crepidomanes_pyxidiferum	No	NA	Nelsen, Matthew P., Richard H. Ree, and Corrie S. Moreau. "Ant–plant interactions evolved through increasing interdependence." Proceedings of the National Academy of Sciences 115.48 (2018): 12253-12258.	No
Crepidomanes_saxifragoides	No	NA	Nelsen, Matthew P., Richard H. Ree, and Corrie S. Moreau. "Ant–plant interactions evolved through increasing interdependence." Proceedings of the National Academy of Sciences 115.48 (2018): 12253-12258.	No
Crepidomanes_schmidianum	No	NA	Nelsen, Matthew P., Richard H. Ree, and Corrie S. Moreau. "Ant–plant interactions evolved through increasing interdependence." Proceedings of the National Academy of Sciences 115.48 (2018): 12253-12258.	No
Crepidomanes_schmidtianum	No	NA	Nelsen, Matthew P., Richard H. Ree, and Corrie S. Moreau. "Ant–plant interactions evolved through increasing interdependence." Proceedings of the National Academy of Sciences 115.48 (2018): 12253-12258.	No
Crepidomanes_thysanostomum	No	NA	Nelsen, Matthew P., Richard H. Ree, and Corrie S. Moreau. "Ant–plant interactions evolved through increasing interdependence." Proceedings of the National Academy of Sciences 115.48 (2018): 12253-12258.	No
Crepidomanes_trinerve	No	NA	Nelsen, Matthew P., Richard H. Ree, and Corrie S. Moreau. "Ant–plant interactions evolved through increasing interdependence." Proceedings of the National Academy of Sciences 115.48 (2018): 12253-12258.	No
Crepidomanes_vitiense	No	NA	Nelsen, Matthew P., Richard H. Ree, and Corrie S. Moreau. "Ant–plant interactions evolved through increasing interdependence." Proceedings of the National Academy of Sciences 115.48 (2018): 12253-12258.	No
Crepidomanes_walleri	No	NA	Nelsen, Matthew P., Richard H. Ree, and Corrie S. Moreau. "Ant–plant interactions evolved through increasing interdependence." Proceedings of the National Academy of Sciences 115.48 (2018): 12253-12258.	No
Cryptogramma_acrostichoides	No	NA	Nelsen, Matthew P., Richard H. Ree, and Corrie S. Moreau. "Ant–plant interactions evolved through increasing interdependence." Proceedings of the National Academy of Sciences 115.48 (2018): 12253-12258.	No
Cryptogramma_bithynica	No	NA	Nelsen, Matthew P., Richard H. Ree, and Corrie S. Moreau. "Ant–plant interactions evolved through increasing interdependence." Proceedings of the National Academy of Sciences 115.48 (2018): 12253-12258.	No
Cryptogramma_brunoniana	No	NA	Nelsen, Matthew P., Richard H. Ree, and Corrie S. Moreau. "Ant–plant interactions evolved through increasing interdependence." Proceedings of the National Academy of Sciences 115.48 (2018): 12253-12258.	No
Cryptogramma_cascadensis	No	NA	Nelsen, Matthew P., Richard H. Ree, and Corrie S. Moreau. "Ant–plant interactions evolved through increasing interdependence." Proceedings of the National Academy of Sciences 115.48 (2018): 12253-12258.	No
Cryptogramma_crispa	No	NA	Nelsen, Matthew P., Richard H. Ree, and Corrie S. Moreau. "Ant–plant interactions evolved through increasing interdependence." Proceedings of the National Academy of Sciences 115.48 (2018): 12253-12258.	No
Cryptogramma_fumariifolia	No	NA	Nelsen, Matthew P., Richard H. Ree, and Corrie S. Moreau. "Ant–plant interactions evolved through increasing interdependence." Proceedings of the National Academy of Sciences 115.48 (2018): 12253-12258.	No
Cryptogramma_sitchensis	No	NA	Nelsen, Matthew P., Richard H. Ree, and Corrie S. Moreau. "Ant–plant interactions evolved through increasing interdependence." Proceedings of the National Academy of Sciences 115.48 (2018): 12253-12258.	No
Cryptogramma_stelleri	No	NA	Nelsen, Matthew P., Richard H. Ree, and Corrie S. Moreau. "Ant–plant interactions evolved through increasing interdependence." Proceedings of the National Academy of Sciences 115.48 (2018): 12253-12258.	No
Ctenitis_aciculata	No	NA	Nelsen, Matthew P., Richard H. Ree, and Corrie S. Moreau. "Ant–plant interactions evolved through increasing interdependence." Proceedings of the National Academy of Sciences 115.48 (2018): 12253-12258.	No
Ctenitis_analamazaotrensis	No	NA	Nelsen, Matthew P., Richard H. Ree, and Corrie S. Moreau. "Ant–plant interactions evolved through increasing interdependence." Proceedings of the National Academy of Sciences 115.48 (2018): 12253-12258.	No
Ctenitis_biformis	No	NA	Nelsen, Matthew P., Richard H. Ree, and Corrie S. Moreau. "Ant–plant interactions evolved through increasing interdependence." Proceedings of the National Academy of Sciences 115.48 (2018): 12253-12258.	No
Ctenitis_bivestita	No	NA	Nelsen, Matthew P., Richard H. Ree, and Corrie S. Moreau. "Ant–plant interactions evolved through increasing interdependence." Proceedings of the National Academy of Sciences 115.48 (2018): 12253-12258.	No
Ctenitis_borbonica	No	NA	Nelsen, Matthew P., Richard H. Ree, and Corrie S. Moreau. "Ant–plant interactions evolved through increasing interdependence." Proceedings of the National Academy of Sciences 115.48 (2018): 12253-12258.	No
Ctenitis_brevipetiolata	No	NA	Nelsen, Matthew P., Richard H. Ree, and Corrie S. Moreau. "Ant–plant interactions evolved through increasing interdependence." Proceedings of the National Academy of Sciences 115.48 (2018): 12253-12258.	No
Ctenitis_bullescens	No	NA	Nelsen, Matthew P., Richard H. Ree, and Corrie S. Moreau. "Ant–plant interactions evolved through increasing interdependence." Proceedings of the National Academy of Sciences 115.48 (2018): 12253-12258.	No
Ctenitis_cerea	No	NA	Nelsen, Matthew P., Richard H. Ree, and Corrie S. Moreau. "Ant–plant interactions evolved through increasing interdependence." Proceedings of the National Academy of Sciences 115.48 (2018): 12253-12258.	No
Ctenitis_cirrhosa	No	NA	Nelsen, Matthew P., Richard H. Ree, and Corrie S. Moreau. "Ant–plant interactions evolved through increasing interdependence." Proceedings of the National Academy of Sciences 115.48 (2018): 12253-12258.	No
Ctenitis_comorensis	No	NA	Nelsen, Matthew P., Richard H. Ree, and Corrie S. Moreau. "Ant–plant interactions evolved through increasing interdependence." Proceedings of the National Academy of Sciences 115.48 (2018): 12253-12258.	No
Ctenitis_crinigera	No	NA	Nelsen, Matthew P., Richard H. Ree, and Corrie S. Moreau. "Ant–plant interactions evolved through increasing interdependence." Proceedings of the National Academy of Sciences 115.48 (2018): 12253-12258.	No
Ctenitis_crinita	No	NA	Nelsen, Matthew P., Richard H. Ree, and Corrie S. Moreau. "Ant–plant interactions evolved through increasing interdependence." Proceedings of the National Academy of Sciences 115.48 (2018): 12253-12258.	No
Ctenitis_cyclochlamys	No	NA	Nelsen, Matthew P., Richard H. Ree, and Corrie S. Moreau. "Ant–plant interactions evolved through increasing interdependence." Proceedings of the National Academy of Sciences 115.48 (2018): 12253-12258.	No
Ctenitis_decaryana	No	NA	Nelsen, Matthew P., Richard H. Ree, and Corrie S. Moreau. "Ant–plant interactions evolved through increasing interdependence." Proceedings of the National Academy of Sciences 115.48 (2018): 12253-12258.	No
Ctenitis_decurrentipinnata	No	NA	Nelsen, Matthew P., Richard H. Ree, and Corrie S. Moreau. "Ant–plant interactions evolved through increasing interdependence." Proceedings of the National Academy of Sciences 115.48 (2018): 12253-12258.	No
Ctenitis_dentata	No	NA	Nelsen, Matthew P., Richard H. Ree, and Corrie S. Moreau. "Ant–plant interactions evolved through increasing interdependence." Proceedings of the National Academy of Sciences 115.48 (2018): 12253-12258.	No
Ctenitis_desvauxii	No	NA	Nelsen, Matthew P., Richard H. Ree, and Corrie S. Moreau. "Ant–plant interactions evolved through increasing interdependence." Proceedings of the National Academy of Sciences 115.48 (2018): 12253-12258.	No
Ctenitis_eatonii	No	NA	Nelsen, Matthew P., Richard H. Ree, and Corrie S. Moreau. "Ant–plant interactions evolved through increasing interdependence." Proceedings of the National Academy of Sciences 115.48 (2018): 12253-12258.	No
Ctenitis_equestris	No	NA	Nelsen, Matthew P., Richard H. Ree, and Corrie S. Moreau. "Ant–plant interactions evolved through increasing interdependence." Proceedings of the National Academy of Sciences 115.48 (2018): 12253-12258.	No
Ctenitis_eriocaulis	No	NA	Nelsen, Matthew P., Richard H. Ree, and Corrie S. Moreau. "Ant–plant interactions evolved through increasing interdependence." Proceedings of the National Academy of Sciences 115.48 (2018): 12253-12258.	No
Ctenitis_exaggerata	No	NA	Nelsen, Matthew P., Richard H. Ree, and Corrie S. Moreau. "Ant–plant interactions evolved through increasing interdependence." Proceedings of the National Academy of Sciences 115.48 (2018): 12253-12258.	No
Ctenitis_excelsa	No	NA	Nelsen, Matthew P., Richard H. Ree, and Corrie S. Moreau. "Ant–plant interactions evolved through increasing interdependence." Proceedings of the National Academy of Sciences 115.48 (2018): 12253-12258.	No
Ctenitis_fibrillosa	No	NA	Nelsen, Matthew P., Richard H. Ree, and Corrie S. Moreau. "Ant–plant interactions evolved through increasing interdependence." Proceedings of the National Academy of Sciences 115.48 (2018): 12253-12258.	No
Ctenitis_glandulosa	No	NA	Nelsen, Matthew P., Richard H. Ree, and Corrie S. Moreau. "Ant–plant interactions evolved through increasing interdependence." Proceedings of the National Academy of Sciences 115.48 (2018): 12253-12258.	No
Ctenitis_hemsleyana	No	NA	Nelsen, Matthew P., Richard H. Ree, and Corrie S. Moreau. "Ant–plant interactions evolved through increasing interdependence." Proceedings of the National Academy of Sciences 115.48 (2018): 12253-12258.	No
Ctenitis_hispida	No	NA	Nelsen, Matthew P., Richard H. Ree, and Corrie S. Moreau. "Ant–plant interactions evolved through increasing interdependence." Proceedings of the National Academy of Sciences 115.48 (2018): 12253-12258.	No
Ctenitis_humida	No	NA	Nelsen, Matthew P., Richard H. Ree, and Corrie S. Moreau. "Ant–plant interactions evolved through increasing interdependence." Proceedings of the National Academy of Sciences 115.48 (2018): 12253-12258.	No
Ctenitis_iriomotensis	No	NA	Nelsen, Matthew P., Richard H. Ree, and Corrie S. Moreau. "Ant–plant interactions evolved through increasing interdependence." Proceedings of the National Academy of Sciences 115.48 (2018): 12253-12258.	No
Ctenitis_lanceolata	No	NA	Nelsen, Matthew P., Richard H. Ree, and Corrie S. Moreau. "Ant–plant interactions evolved through increasing interdependence." Proceedings of the National Academy of Sciences 115.48 (2018): 12253-12258.	No
Ctenitis_latifrons	No	NA	Nelsen, Matthew P., Richard H. Ree, and Corrie S. Moreau. "Ant–plant interactions evolved through increasing interdependence." Proceedings of the National Academy of Sciences 115.48 (2018): 12253-12258.	No
Ctenitis_lorencei	No	NA	Nelsen, Matthew P., Richard H. Ree, and Corrie S. Moreau. "Ant–plant interactions evolved through increasing interdependence." Proceedings of the National Academy of Sciences 115.48 (2018): 12253-12258.	No
Ctenitis_maritima	No	NA	Nelsen, Matthew P., Richard H. Ree, and Corrie S. Moreau. "Ant–plant interactions evolved through increasing interdependence." Proceedings of the National Academy of Sciences 115.48 (2018): 12253-12258.	No
Ctenitis_mayottensis	No	NA	Nelsen, Matthew P., Richard H. Ree, and Corrie S. Moreau. "Ant–plant interactions evolved through increasing interdependence." Proceedings of the National Academy of Sciences 115.48 (2018): 12253-12258.	No
Ctenitis_melanosticta	No	NA	Nelsen, Matthew P., Richard H. Ree, and Corrie S. Moreau. "Ant–plant interactions evolved through increasing interdependence." Proceedings of the National Academy of Sciences 115.48 (2018): 12253-12258.	No
Ctenitis_microlepigera	No	NA	Nelsen, Matthew P., Richard H. Ree, and Corrie S. Moreau. "Ant–plant interactions evolved through increasing interdependence." Proceedings of the National Academy of Sciences 115.48 (2018): 12253-12258.	No
Ctenitis_pallens	No	NA	Nelsen, Matthew P., Richard H. Ree, and Corrie S. Moreau. "Ant–plant interactions evolved through increasing interdependence." Proceedings of the National Academy of Sciences 115.48 (2018): 12253-12258.	No
Ctenitis_pauciflora	No	NA	Nelsen, Matthew P., Richard H. Ree, and Corrie S. Moreau. "Ant–plant interactions evolved through increasing interdependence." Proceedings of the National Academy of Sciences 115.48 (2018): 12253-12258.	No
Ctenitis_refulgens	No	NA	Nelsen, Matthew P., Richard H. Ree, and Corrie S. Moreau. "Ant–plant interactions evolved through increasing interdependence." Proceedings of the National Academy of Sciences 115.48 (2018): 12253-12258.	No
Ctenitis_reunionensis	No	NA	Nelsen, Matthew P., Richard H. Ree, and Corrie S. Moreau. "Ant–plant interactions evolved through increasing interdependence." Proceedings of the National Academy of Sciences 115.48 (2018): 12253-12258.	No
Ctenitis_sciaphila	No	NA	Nelsen, Matthew P., Richard H. Ree, and Corrie S. Moreau. "Ant–plant interactions evolved through increasing interdependence." Proceedings of the National Academy of Sciences 115.48 (2018): 12253-12258.	No
Ctenitis_sieberiana	No	NA	Nelsen, Matthew P., Richard H. Ree, and Corrie S. Moreau. "Ant–plant interactions evolved through increasing interdependence." Proceedings of the National Academy of Sciences 115.48 (2018): 12253-12258.	No
Ctenitis_sinii	No	NA	Nelsen, Matthew P., Richard H. Ree, and Corrie S. Moreau. "Ant–plant interactions evolved through increasing interdependence." Proceedings of the National Academy of Sciences 115.48 (2018): 12253-12258.	No
Ctenitis_sloanei	No	NA	Nelsen, Matthew P., Richard H. Ree, and Corrie S. Moreau. "Ant–plant interactions evolved through increasing interdependence." Proceedings of the National Academy of Sciences 115.48 (2018): 12253-12258.	No
Ctenitis_spekei	No	NA	Nelsen, Matthew P., Richard H. Ree, and Corrie S. Moreau. "Ant–plant interactions evolved through increasing interdependence." Proceedings of the National Academy of Sciences 115.48 (2018): 12253-12258.	No
Ctenitis_squamigera	No	NA	Nelsen, Matthew P., Richard H. Ree, and Corrie S. Moreau. "Ant–plant interactions evolved through increasing interdependence." Proceedings of the National Academy of Sciences 115.48 (2018): 12253-12258.	No
Ctenitis_subglandulosa	No	NA	Nelsen, Matthew P., Richard H. Ree, and Corrie S. Moreau. "Ant–plant interactions evolved through increasing interdependence." Proceedings of the National Academy of Sciences 115.48 (2018): 12253-12258.	No
Ctenitis_submarginalis	No	NA	Nelsen, Matthew P., Richard H. Ree, and Corrie S. Moreau. "Ant–plant interactions evolved through increasing interdependence." Proceedings of the National Academy of Sciences 115.48 (2018): 12253-12258.	No
Ctenitis_tardieu-blotiae	No	NA	Nelsen, Matthew P., Richard H. Ree, and Corrie S. Moreau. "Ant–plant interactions evolved through increasing interdependence." Proceedings of the National Academy of Sciences 115.48 (2018): 12253-12258.	No
Ctenitis_vilis	No	NA	Nelsen, Matthew P., Richard H. Ree, and Corrie S. Moreau. "Ant–plant interactions evolved through increasing interdependence." Proceedings of the National Academy of Sciences 115.48 (2018): 12253-12258.	No
Ctenitis_warburii	No	NA	Nelsen, Matthew P., Richard H. Ree, and Corrie S. Moreau. "Ant–plant interactions evolved through increasing interdependence." Proceedings of the National Academy of Sciences 115.48 (2018): 12253-12258.	No
Ctenopterella_blechnoides	No	NA	Nelsen, Matthew P., Richard H. Ree, and Corrie S. Moreau. "Ant–plant interactions evolved through increasing interdependence." Proceedings of the National Academy of Sciences 115.48 (2018): 12253-12258.	No
Ctenopterella_denticulata	No	NA	Nelsen, Matthew P., Richard H. Ree, and Corrie S. Moreau. "Ant–plant interactions evolved through increasing interdependence." Proceedings of the National Academy of Sciences 115.48 (2018): 12253-12258.	No
Ctenopterella_lasiostipes	No	NA	Nelsen, Matthew P., Richard H. Ree, and Corrie S. Moreau. "Ant–plant interactions evolved through increasing interdependence." Proceedings of the National Academy of Sciences 115.48 (2018): 12253-12258.	No
Ctenopterella_parvula	No	NA	Nelsen, Matthew P., Richard H. Ree, and Corrie S. Moreau. "Ant–plant interactions evolved through increasing interdependence." Proceedings of the National Academy of Sciences 115.48 (2018): 12253-12258.	No
Ctenopterella_zenkeri	No	NA	Nelsen, Matthew P., Richard H. Ree, and Corrie S. Moreau. "Ant–plant interactions evolved through increasing interdependence." Proceedings of the National Academy of Sciences 115.48 (2018): 12253-12258.	No
Culcita_coniifolia	No	NA	Nelsen, Matthew P., Richard H. Ree, and Corrie S. Moreau. "Ant–plant interactions evolved through increasing interdependence." Proceedings of the National Academy of Sciences 115.48 (2018): 12253-12258.	No
Culcita_macrocarpa	No	NA	Nelsen, Matthew P., Richard H. Ree, and Corrie S. Moreau. "Ant–plant interactions evolved through increasing interdependence." Proceedings of the National Academy of Sciences 115.48 (2018): 12253-12258.	No
Cyathea_acutidens	Yes	Arb	White, Richard A., and Melvin D. Turner. "The anatomy and occurrence of foliar nectaries in Cyathea (Cyatheaceae)." American Fern Journal 102.2 (2012): 91-113.	No
Cyathea_alata	No	NA	White, Richard A., and Melvin D. Turner. "The anatomy and occurrence of foliar nectaries in Cyathea (Cyatheaceae)." American Fern Journal 102.2 (2012): 91-113.	No
Cyathea_alfonsiana	Yes	Arb	White, Richard A., and Melvin D. Turner. "The anatomy and occurrence of foliar nectaries in Cyathea (Cyatheaceae)." American Fern Journal 102.2 (2012): 91-113.	No
Cyathea_amabilis	Yes	Arb	White, Richard A., and Melvin D. Turner. "The anatomy and occurrence of foliar nectaries in Cyathea (Cyatheaceae)." American Fern Journal 102.2 (2012): 91-113.	No
Cyathea_andicola	Yes	Arb	White, Richard A., and Melvin D. Turner. "The anatomy and occurrence of foliar nectaries in Cyathea (Cyatheaceae)." American Fern Journal 102.2 (2012): 91-113.	No
Cyathea_andina	Yes	Arb	White, Richard A., and Melvin D. Turner. "The anatomy and occurrence of foliar nectaries in Cyathea (Cyatheaceae)." American Fern Journal 102.2 (2012): 91-113.	No
Cyathea_arborea	No	NA	White, Richard A., and Melvin D. Turner. "The anatomy and occurrence of foliar nectaries in Cyathea (Cyatheaceae)." American Fern Journal 102.2 (2012): 91-113.	No
Cyathea_armata	Yes	Arb	White, Richard A., and Melvin D. Turner. "The anatomy and occurrence of foliar nectaries in Cyathea (Cyatheaceae)." American Fern Journal 102.2 (2012): 91-113.; H. E. Moore, Jr. & R.W Read 9558 BH 000 157 924	No
Cyathea_aspera	Yes	Arb	White, Richard A., and Melvin D. Turner. "The anatomy and occurrence of foliar nectaries in Cyathea (Cyatheaceae)." American Fern Journal 102.2 (2012): 91-113.; C. Wright 1062 BH 000 153 583; H.A Senn SN BH 000 153 584	No
Cyathea_atahuallpa	Yes	Arb	White, Richard A., and Melvin D. Turner. "The anatomy and occurrence of foliar nectaries in Cyathea (Cyatheaceae)." American Fern Journal 102.2 (2012): 91-113.	No
Cyathea_aterrima	Yes	Arb	White, Richard A., and Melvin D. Turner. "The anatomy and occurrence of foliar nectaries in Cyathea (Cyatheaceae)." American Fern Journal 102.2 (2012): 91-113.	No
Cyathea_atrovirens	Yes	Arb	White, Richard A., and Melvin D. Turner. "The anatomy and occurrence of foliar nectaries in Cyathea (Cyatheaceae)." American Fern Journal 102.2 (2012): 91-113.	No
Cyathea_austropallescens	Yes	Arb	White, Richard A., and Melvin D. Turner. "The anatomy and occurrence of foliar nectaries in Cyathea (Cyatheaceae)." American Fern Journal 102.2 (2012): 91-113.	No
Cyathea_bicrenata	Yes	Arb	White, Richard A., and Melvin D. Turner. "The anatomy and occurrence of foliar nectaries in Cyathea (Cyatheaceae)." American Fern Journal 102.2 (2012): 91-113.; H. et al. 14185 BH 000 153 582	No
Cyathea_bipinnatifida	Yes	Arb	White, Richard A., and Melvin D. Turner. "The anatomy and occurrence of foliar nectaries in Cyathea (Cyatheaceae)." American Fern Journal 102.2 (2012): 91-113.	No
Cyathea_bradei	Yes	Arb	White, Richard A., and Melvin D. Turner. "The anatomy and occurrence of foliar nectaries in Cyathea (Cyatheaceae)." American Fern Journal 102.2 (2012): 91-113.	No
Cyathea_caracasana	Yes	Arb	White, Richard A., and Melvin D. Turner. "The anatomy and occurrence of foliar nectaries in Cyathea (Cyatheaceae)." American Fern Journal 102.2 (2012): 91-113.	No
Cyathea_choricarpa	Yes	Arb	White, Richard A., and Melvin D. Turner. "The anatomy and occurrence of foliar nectaries in Cyathea (Cyatheaceae)." American Fern Journal 102.2 (2012): 91-113.	No
Cyathea_cnemidaria	Yes	Arb	White, Richard A., and Melvin D. Turner. "The anatomy and occurrence of foliar nectaries in Cyathea (Cyatheaceae)." American Fern Journal 102.2 (2012): 91-113.	No
Cyathea_cocleana	Yes	Arb	White, Richard A., and Melvin D. Turner. "The anatomy and occurrence of foliar nectaries in Cyathea (Cyatheaceae)." American Fern Journal 102.2 (2012): 91-113.	No
Cyathea_conjugata	Yes	Arb	White, Richard A., and Melvin D. Turner. "The anatomy and occurrence of foliar nectaries in Cyathea (Cyatheaceae)." American Fern Journal 102.2 (2012): 91-113.	No
Cyathea_corcovadensis	Yes	Arb	White, Richard A., and Melvin D. Turner. "The anatomy and occurrence of foliar nectaries in Cyathea (Cyatheaceae)." American Fern Journal 102.2 (2012): 91-113.	No
Cyathea_costaricensis	No	NA	White, Richard A., and Melvin D. Turner. "The anatomy and occurrence of foliar nectaries in Cyathea (Cyatheaceae)." American Fern Journal 102.2 (2012): 91-113.	No
Cyathea_cyatheoides	Yes	Arb	White, Richard A., and Melvin D. Turner. "The anatomy and occurrence of foliar nectaries in Cyathea (Cyatheaceae)." American Fern Journal 102.2 (2012): 91-113.	No
Cyathea_decorata	Yes	Arb	White, Richard A., and Melvin D. Turner. "The anatomy and occurrence of foliar nectaries in Cyathea (Cyatheaceae)." American Fern Journal 102.2 (2012): 91-113.	No
Cyathea_decurrens	No	NA	White, Richard A., and Melvin D. Turner. "The anatomy and occurrence of foliar nectaries in Cyathea (Cyatheaceae)." American Fern Journal 102.2 (2012): 91-113.	No
Cyathea_decurrentiloba	Yes	Arb	White, Richard A., and Melvin D. Turner. "The anatomy and occurrence of foliar nectaries in Cyathea (Cyatheaceae)." American Fern Journal 102.2 (2012): 91-113.	No
Cyathea_dejecta	No	NA	White, Richard A., and Melvin D. Turner. "The anatomy and occurrence of foliar nectaries in Cyathea (Cyatheaceae)." American Fern Journal 102.2 (2012): 91-113.	No
Cyathea_delgadii	Yes	Arb	White, Richard A., and Melvin D. Turner. "The anatomy and occurrence of foliar nectaries in Cyathea (Cyatheaceae)." American Fern Journal 102.2 (2012): 91-113.	No
Cyathea_dichromatolepis	Yes	Arb	White, Richard A., and Melvin D. Turner. "The anatomy and occurrence of foliar nectaries in Cyathea (Cyatheaceae)." American Fern Journal 102.2 (2012): 91-113.	No
Cyathea_divergens	Yes	Arb	White, Richard A., and Melvin D. Turner. "The anatomy and occurrence of foliar nectaries in Cyathea (Cyatheaceae)." American Fern Journal 102.2 (2012): 91-113.	No
Cyathea_dudleyi	Yes	Arb	White, Richard A., and Melvin D. Turner. "The anatomy and occurrence of foliar nectaries in Cyathea (Cyatheaceae)." American Fern Journal 102.2 (2012): 91-113.	No
Cyathea_ebenina	Yes	Arb	White, Richard A., and Melvin D. Turner. "The anatomy and occurrence of foliar nectaries in Cyathea (Cyatheaceae)." American Fern Journal 102.2 (2012): 91-113.	No
Cyathea_epaleata	No	NA	White, Richard A., and Melvin D. Turner. "The anatomy and occurrence of foliar nectaries in Cyathea (Cyatheaceae)." American Fern Journal 102.2 (2012): 91-113.	No
Cyathea_ewanii	Yes	Arb	White, Richard A., and Melvin D. Turner. "The anatomy and occurrence of foliar nectaries in Cyathea (Cyatheaceae)." American Fern Journal 102.2 (2012): 91-113.	No
Cyathea_frigida	Yes	Arb	White, Richard A., and Melvin D. Turner. "The anatomy and occurrence of foliar nectaries in Cyathea (Cyatheaceae)." American Fern Journal 102.2 (2012): 91-113.	No
Cyathea_fulva	Yes	Arb	White, Richard A., and Melvin D. Turner. "The anatomy and occurrence of foliar nectaries in Cyathea (Cyatheaceae)." American Fern Journal 102.2 (2012): 91-113.	No
Cyathea_gibbosa	Yes	Arb	White, Richard A., and Melvin D. Turner. "The anatomy and occurrence of foliar nectaries in Cyathea (Cyatheaceae)." American Fern Journal 102.2 (2012): 91-113.	No
Cyathea_glaziovii	Yes	Arb	O.C James SN BH 000 157 914	Yes
Cyathea_godmanii	No	NA	White, Richard A., and Melvin D. Turner. "The anatomy and occurrence of foliar nectaries in Cyathea (Cyatheaceae)." American Fern Journal 102.2 (2012): 91-113.	No
Cyathea_gracilis	Yes	Arb	White, Richard A., and Melvin D. Turner. "The anatomy and occurrence of foliar nectaries in Cyathea (Cyatheaceae)." American Fern Journal 102.2 (2012): 91-113.	No
Cyathea_grandifolia	Yes	Arb	White, Richard A., and Melvin D. Turner. "The anatomy and occurrence of foliar nectaries in Cyathea (Cyatheaceae)." American Fern Journal 102.2 (2012): 91-113.	No
Cyathea_guentheriana	Yes	Arb	White, Richard A., and Melvin D. Turner. "The anatomy and occurrence of foliar nectaries in Cyathea (Cyatheaceae)." American Fern Journal 102.2 (2012): 91-113.	No
Cyathea_hemiepiphytica	Yes	Arb	White, Richard A., and Melvin D. Turner. "The anatomy and occurrence of foliar nectaries in Cyathea (Cyatheaceae)." American Fern Journal 102.2 (2012): 91-113.	No
Cyathea_horrida	Yes	Arb	Koptur, Suzanne, Alan R. Smith, and Irene Baker. "Nectaries in some neotropical species of Polypodium (Polypodiaceae): preliminary observations and analyses." Biotropica (1982): 108-113; Koptur, Suzanne. "Plants with extrafloral nectaries and ants in Everglades habitats." Florida Entomologist (1992): 38-50.	No
Cyathea_howeana	No	NA	White, Richard A., and Melvin D. Turner. "The anatomy and occurrence of foliar nectaries in Cyathea (Cyatheaceae)." American Fern Journal 102.2 (2012): 91-113.	No
Cyathea_hymenophylloides	No	NA	White, Richard A., and Melvin D. Turner. "The anatomy and occurrence of foliar nectaries in Cyathea (Cyatheaceae)." American Fern Journal 102.2 (2012): 91-113.	No
Cyathea_impar	Yes	Arb	White, Richard A., and Melvin D. Turner. "The anatomy and occurrence of foliar nectaries in Cyathea (Cyatheaceae)." American Fern Journal 102.2 (2012): 91-113.	No
Cyathea_karsteniana	Yes	Arb	White, Richard A., and Melvin D. Turner. "The anatomy and occurrence of foliar nectaries in Cyathea (Cyatheaceae)." American Fern Journal 102.2 (2012): 91-113.	No
Cyathea_lasiosora	Yes	Arb	White, Richard A., and Melvin D. Turner. "The anatomy and occurrence of foliar nectaries in Cyathea (Cyatheaceae)." American Fern Journal 102.2 (2012): 91-113.	No
Cyathea_lechleri	Yes	Arb	White, Richard A., and Melvin D. Turner. "The anatomy and occurrence of foliar nectaries in Cyathea (Cyatheaceae)." American Fern Journal 102.2 (2012): 91-113.	No
Cyathea_leucolepismata	Yes	Arb	White, Richard A., and Melvin D. Turner. "The anatomy and occurrence of foliar nectaries in Cyathea (Cyatheaceae)." American Fern Journal 102.2 (2012): 91-113.	No
Cyathea_lindeniana	Yes	Arb	White, Richard A., and Melvin D. Turner. "The anatomy and occurrence of foliar nectaries in Cyathea (Cyatheaceae)." American Fern Journal 102.2 (2012): 91-113.	No
Cyathea_macrocarpa	Yes	Arb	White, Richard A., and Melvin D. Turner. "The anatomy and occurrence of foliar nectaries in Cyathea (Cyatheaceae)." American Fern Journal 102.2 (2012): 91-113.	No
Cyathea_macrosora	Yes	Arb	White, Richard A., and Melvin D. Turner. "The anatomy and occurrence of foliar nectaries in Cyathea (Cyatheaceae)." American Fern Journal 102.2 (2012): 91-113.	No
Cyathea_marginalis	Yes	Arb	White, Richard A., and Melvin D. Turner. "The anatomy and occurrence of foliar nectaries in Cyathea (Cyatheaceae)." American Fern Journal 102.2 (2012): 91-113.	No
Cyathea_mexiae	Yes	Arb	White, Richard A., and Melvin D. Turner. "The anatomy and occurrence of foliar nectaries in Cyathea (Cyatheaceae)." American Fern Journal 102.2 (2012): 91-113.	No
Cyathea_microdonta	Yes	Arb	White, Richard A., and Melvin D. Turner. "The anatomy and occurrence of foliar nectaries in Cyathea (Cyatheaceae)." American Fern Journal 102.2 (2012): 91-113.	No
Cyathea_minuta	Yes	Arb	E. P. Killip 5254; NY Barcode: 148729	Yes
Cyathea_moranii	Yes	Arb	White, Richard A., and Melvin D. Turner. "The anatomy and occurrence of foliar nectaries in Cyathea (Cyatheaceae)." American Fern Journal 102.2 (2012): 91-113.	No
Cyathea_mucilagina	Yes	Arb	White, Richard A., and Melvin D. Turner. "The anatomy and occurrence of foliar nectaries in Cyathea (Cyatheaceae)." American Fern Journal 102.2 (2012): 91-113.	No
Cyathea_multiflora	Yes	Arb	White, Richard A., and Melvin D. Turner. "The anatomy and occurrence of foliar nectaries in Cyathea (Cyatheaceae)." American Fern Journal 102.2 (2012): 91-113.	No
Cyathea_mutica	Yes	Arb	White, Richard A., and Melvin D. Turner. "The anatomy and occurrence of foliar nectaries in Cyathea (Cyatheaceae)." American Fern Journal 102.2 (2012): 91-113.	No
Cyathea_myosuroides	No	NA	White, Richard A., and Melvin D. Turner. "The anatomy and occurrence of foliar nectaries in Cyathea (Cyatheaceae)." American Fern Journal 102.2 (2012): 91-113.	No
Cyathea_nervosa	Yes	Arb	White, Richard A., and Melvin D. Turner. "The anatomy and occurrence of foliar nectaries in Cyathea (Cyatheaceae)." American Fern Journal 102.2 (2012): 91-113.	No
Cyathea_nesiotica	Yes	Arb	White, Richard A., and Melvin D. Turner. "The anatomy and occurrence of foliar nectaries in Cyathea (Cyatheaceae)." American Fern Journal 102.2 (2012): 91-113.	No
Cyathea_parvifolia	Yes	Arb	White, Richard A., and Melvin D. Turner. "The anatomy and occurrence of foliar nectaries in Cyathea (Cyatheaceae)." American Fern Journal 102.2 (2012): 91-113.	No
Cyathea_parvula	No	NA	White, Richard A., and Melvin D. Turner. "The anatomy and occurrence of foliar nectaries in Cyathea (Cyatheaceae)." American Fern Journal 102.2 (2012): 91-113.	No
Cyathea_planadae	Yes	Arb	Mehltreter, Klaus, Raimund Tenhaken, and Steven Jansen. "Nectaries in ferns: their taxonomic distribution, structure, function, and sugar composition." American Journal of Botany 109.1 (2022): 46-57.	No
Cyathea_poeppigii	No	NA	White, Richard A., and Melvin D. Turner. "The anatomy and occurrence of foliar nectaries in Cyathea (Cyatheaceae)." American Fern Journal 102.2 (2012): 91-113.	No
Cyathea_pungens	Yes	Arb	Mehltreter, Klaus, Raimund Tenhaken, and Steven Jansen. "Nectaries in ferns: their taxonomic distribution, structure, function, and sugar composition." American Journal of Botany 109.1 (2022): 46-57.	No
Cyathea_robertsiana	No	NA	White, Richard A., and Melvin D. Turner. "The anatomy and occurrence of foliar nectaries in Cyathea (Cyatheaceae)." American Fern Journal 102.2 (2012): 91-113.	No
Cyathea_ruiziana	Yes	Arb	White, Richard A., and Melvin D. Turner. "The anatomy and occurrence of foliar nectaries in Cyathea (Cyatheaceae)." American Fern Journal 102.2 (2012): 91-113.	No
Cyathea_schiedeana	Yes	Arb	Mehltreter, Klaus, Raimund Tenhaken, and Steven Jansen. "Nectaries in ferns: their taxonomic distribution, structure, function, and sugar composition." American Journal of Botany 109.1 (2022): 46-57.	No
Cyathea_senilis	Yes	Arb	Mehltreter, Klaus, Raimund Tenhaken, and Steven Jansen. "Nectaries in ferns: their taxonomic distribution, structure, function, and sugar composition." American Journal of Botany 109.1 (2022): 46-57.	No
Cyathea_suprastrigosa	Yes	Arb	Mehltreter, Klaus, Raimund Tenhaken, and Steven Jansen. "Nectaries in ferns: their taxonomic distribution, structure, function, and sugar composition." American Journal of Botany 109.1 (2022): 46-57.	No
Cyathea_tenera	Yes	Arb	Mehltreter, Klaus, Raimund Tenhaken, and Steven Jansen. "Nectaries in ferns: their taxonomic distribution, structure, function, and sugar composition." American Journal of Botany 109.1 (2022): 46-57.	No
Cyclodium_akawaiorum	No	NA	Nelsen, Matthew P., Richard H. Ree, and Corrie S. Moreau. "Ant–plant interactions evolved through increasing interdependence." Proceedings of the National Academy of Sciences 115.48 (2018): 12253-12258.	No
Cyclodium_calophyllum	No	NA	Nelsen, Matthew P., Richard H. Ree, and Corrie S. Moreau. "Ant–plant interactions evolved through increasing interdependence." Proceedings of the National Academy of Sciences 115.48 (2018): 12253-12258.	No
Cyclodium_chocoense	No	NA	Nelsen, Matthew P., Richard H. Ree, and Corrie S. Moreau. "Ant–plant interactions evolved through increasing interdependence." Proceedings of the National Academy of Sciences 115.48 (2018): 12253-12258.	No
Cyclodium_guianense	No	NA	Nelsen, Matthew P., Richard H. Ree, and Corrie S. Moreau. "Ant–plant interactions evolved through increasing interdependence." Proceedings of the National Academy of Sciences 115.48 (2018): 12253-12258.	No
Cyclodium_heterodon	No	NA	Nelsen, Matthew P., Richard H. Ree, and Corrie S. Moreau. "Ant–plant interactions evolved through increasing interdependence." Proceedings of the National Academy of Sciences 115.48 (2018): 12253-12258.	No
Cyclodium_inerme	No	NA	Nelsen, Matthew P., Richard H. Ree, and Corrie S. Moreau. "Ant–plant interactions evolved through increasing interdependence." Proceedings of the National Academy of Sciences 115.48 (2018): 12253-12258.	No
Cyclodium_meniscioides	No	NA	Nelsen, Matthew P., Richard H. Ree, and Corrie S. Moreau. "Ant–plant interactions evolved through increasing interdependence." Proceedings of the National Academy of Sciences 115.48 (2018): 12253-12258.	No
Cyclodium_rheophilum	No	NA	Nelsen, Matthew P., Richard H. Ree, and Corrie S. Moreau. "Ant–plant interactions evolved through increasing interdependence." Proceedings of the National Academy of Sciences 115.48 (2018): 12253-12258.	No
Cyclodium_trianae	No	NA	Nelsen, Matthew P., Richard H. Ree, and Corrie S. Moreau. "Ant–plant interactions evolved through increasing interdependence." Proceedings of the National Academy of Sciences 115.48 (2018): 12253-12258.	No
Cyclopeltis_crenata	No	NA	Nelsen, Matthew P., Richard H. Ree, and Corrie S. Moreau. "Ant–plant interactions evolved through increasing interdependence." Proceedings of the National Academy of Sciences 115.48 (2018): 12253-12258.	No
Cyclopeltis_novoguineensis	No	NA	Nelsen, Matthew P., Richard H. Ree, and Corrie S. Moreau. "Ant–plant interactions evolved through increasing interdependence." Proceedings of the National Academy of Sciences 115.48 (2018): 12253-12258.	No
Cyclopeltis_semicordata	No	NA	Nelsen, Matthew P., Richard H. Ree, and Corrie S. Moreau. "Ant–plant interactions evolved through increasing interdependence." Proceedings of the National Academy of Sciences 115.48 (2018): 12253-12258.	No
Cyrtomium_aequibasis	No	NA	Nelsen, Matthew P., Richard H. Ree, and Corrie S. Moreau. "Ant–plant interactions evolved through increasing interdependence." Proceedings of the National Academy of Sciences 115.48 (2018): 12253-12258.	No
Cyrtomium_anomophyllum	No	NA	Nelsen, Matthew P., Richard H. Ree, and Corrie S. Moreau. "Ant–plant interactions evolved through increasing interdependence." Proceedings of the National Academy of Sciences 115.48 (2018): 12253-12258.	No
Cyrtomium_atropunctatum	No	NA	Nelsen, Matthew P., Richard H. Ree, and Corrie S. Moreau. "Ant–plant interactions evolved through increasing interdependence." Proceedings of the National Academy of Sciences 115.48 (2018): 12253-12258.	No
Cyrtomium_caryotideum	No	NA	Nelsen, Matthew P., Richard H. Ree, and Corrie S. Moreau. "Ant–plant interactions evolved through increasing interdependence." Proceedings of the National Academy of Sciences 115.48 (2018): 12253-12258.	No
Cyrtomium_chingianum	No	NA	Nelsen, Matthew P., Richard H. Ree, and Corrie S. Moreau. "Ant–plant interactions evolved through increasing interdependence." Proceedings of the National Academy of Sciences 115.48 (2018): 12253-12258.	No
Cyrtomium_devexiscapulae	No	NA	Nelsen, Matthew P., Richard H. Ree, and Corrie S. Moreau. "Ant–plant interactions evolved through increasing interdependence." Proceedings of the National Academy of Sciences 115.48 (2018): 12253-12258.	No
Cyrtomium_falcatum	No	NA	Nelsen, Matthew P., Richard H. Ree, and Corrie S. Moreau. "Ant–plant interactions evolved through increasing interdependence." Proceedings of the National Academy of Sciences 115.48 (2018): 12253-12258.	No
Cyrtomium_fortunei	No	NA	Nelsen, Matthew P., Richard H. Ree, and Corrie S. Moreau. "Ant–plant interactions evolved through increasing interdependence." Proceedings of the National Academy of Sciences 115.48 (2018): 12253-12258.	No
Cyrtomium_grossum	No	NA	Nelsen, Matthew P., Richard H. Ree, and Corrie S. Moreau. "Ant–plant interactions evolved through increasing interdependence." Proceedings of the National Academy of Sciences 115.48 (2018): 12253-12258.	No
Cyrtomium_guizhouense	No	NA	Nelsen, Matthew P., Richard H. Ree, and Corrie S. Moreau. "Ant–plant interactions evolved through increasing interdependence." Proceedings of the National Academy of Sciences 115.48 (2018): 12253-12258.	No
Cyrtomium_hemionitis	No	NA	Nelsen, Matthew P., Richard H. Ree, and Corrie S. Moreau. "Ant–plant interactions evolved through increasing interdependence." Proceedings of the National Academy of Sciences 115.48 (2018): 12253-12258.	No
Cyrtomium_laetevirens	No	NA	Nelsen, Matthew P., Richard H. Ree, and Corrie S. Moreau. "Ant–plant interactions evolved through increasing interdependence." Proceedings of the National Academy of Sciences 115.48 (2018): 12253-12258.	No
Cyrtomium_lonchitoides	No	NA	Nelsen, Matthew P., Richard H. Ree, and Corrie S. Moreau. "Ant–plant interactions evolved through increasing interdependence." Proceedings of the National Academy of Sciences 115.48 (2018): 12253-12258.	No
Cyrtomium_macrophyllum	No	NA	Nelsen, Matthew P., Richard H. Ree, and Corrie S. Moreau. "Ant–plant interactions evolved through increasing interdependence." Proceedings of the National Academy of Sciences 115.48 (2018): 12253-12258.	No
Cyrtomium_nephrolepioides	No	NA	Nelsen, Matthew P., Richard H. Ree, and Corrie S. Moreau. "Ant–plant interactions evolved through increasing interdependence." Proceedings of the National Academy of Sciences 115.48 (2018): 12253-12258.	No
Cyrtomium_omeiense	No	NA	Nelsen, Matthew P., Richard H. Ree, and Corrie S. Moreau. "Ant–plant interactions evolved through increasing interdependence." Proceedings of the National Academy of Sciences 115.48 (2018): 12253-12258.	No
Cyrtomium_pachyphyllum	No	NA	Nelsen, Matthew P., Richard H. Ree, and Corrie S. Moreau. "Ant–plant interactions evolved through increasing interdependence." Proceedings of the National Academy of Sciences 115.48 (2018): 12253-12258.	No
Cyrtomium_shingianum	No	NA	Nelsen, Matthew P., Richard H. Ree, and Corrie S. Moreau. "Ant–plant interactions evolved through increasing interdependence." Proceedings of the National Academy of Sciences 115.48 (2018): 12253-12258.	No
Cyrtomium_urophyllum	No	NA	Nelsen, Matthew P., Richard H. Ree, and Corrie S. Moreau. "Ant–plant interactions evolved through increasing interdependence." Proceedings of the National Academy of Sciences 115.48 (2018): 12253-12258.	No
Cyrtomium_yamamotoi	No	NA	Nelsen, Matthew P., Richard H. Ree, and Corrie S. Moreau. "Ant–plant interactions evolved through increasing interdependence." Proceedings of the National Academy of Sciences 115.48 (2018): 12253-12258.	No
Cyrtomium_yunnanense	No	NA	Nelsen, Matthew P., Richard H. Ree, and Corrie S. Moreau. "Ant–plant interactions evolved through increasing interdependence." Proceedings of the National Academy of Sciences 115.48 (2018): 12253-12258.	No
Cystodium_sorbifolium	No	NA	Nelsen, Matthew P., Richard H. Ree, and Corrie S. Moreau. "Ant–plant interactions evolved through increasing interdependence." Proceedings of the National Academy of Sciences 115.48 (2018): 12253-12258.	No
Cystopteris_alpina	No	NA	Nelsen, Matthew P., Richard H. Ree, and Corrie S. Moreau. "Ant–plant interactions evolved through increasing interdependence." Proceedings of the National Academy of Sciences 115.48 (2018): 12253-12258.	No
Cystopteris_bulbifera	No	NA	pers. obs	No
Cystopteris_chinensis	No	NA	Nelsen, Matthew P., Richard H. Ree, and Corrie S. Moreau. "Ant–plant interactions evolved through increasing interdependence." Proceedings of the National Academy of Sciences 115.48 (2018): 12253-12258.	No
Cystopteris_diaphana	No	NA	Nelsen, Matthew P., Richard H. Ree, and Corrie S. Moreau. "Ant–plant interactions evolved through increasing interdependence." Proceedings of the National Academy of Sciences 115.48 (2018): 12253-12258.	No
Cystopteris_douglasii	No	NA	Nelsen, Matthew P., Richard H. Ree, and Corrie S. Moreau. "Ant–plant interactions evolved through increasing interdependence." Proceedings of the National Academy of Sciences 115.48 (2018): 12253-12258.	No
Cystopteris_fragilis	No	NA	Nelsen, Matthew P., Richard H. Ree, and Corrie S. Moreau. "Ant–plant interactions evolved through increasing interdependence." Proceedings of the National Academy of Sciences 115.48 (2018): 12253-12258.	No
Cystopteris_laurentiana	No	NA	Nelsen, Matthew P., Richard H. Ree, and Corrie S. Moreau. "Ant–plant interactions evolved through increasing interdependence." Proceedings of the National Academy of Sciences 115.48 (2018): 12253-12258.	No
Cystopteris_membranifolia	No	NA	Nelsen, Matthew P., Richard H. Ree, and Corrie S. Moreau. "Ant–plant interactions evolved through increasing interdependence." Proceedings of the National Academy of Sciences 115.48 (2018): 12253-12258.	No
Cystopteris_millefolia	No	NA	Nelsen, Matthew P., Richard H. Ree, and Corrie S. Moreau. "Ant–plant interactions evolved through increasing interdependence." Proceedings of the National Academy of Sciences 115.48 (2018): 12253-12258.	No
Cystopteris_montana	No	NA	Nelsen, Matthew P., Richard H. Ree, and Corrie S. Moreau. "Ant–plant interactions evolved through increasing interdependence." Proceedings of the National Academy of Sciences 115.48 (2018): 12253-12258.	No
Cystopteris_moupinensis	No	NA	Nelsen, Matthew P., Richard H. Ree, and Corrie S. Moreau. "Ant–plant interactions evolved through increasing interdependence." Proceedings of the National Academy of Sciences 115.48 (2018): 12253-12258.	No
Cystopteris_pellucida	No	NA	Nelsen, Matthew P., Richard H. Ree, and Corrie S. Moreau. "Ant–plant interactions evolved through increasing interdependence." Proceedings of the National Academy of Sciences 115.48 (2018): 12253-12258.	No
Cystopteris_protrusa	No	NA	Nelsen, Matthew P., Richard H. Ree, and Corrie S. Moreau. "Ant–plant interactions evolved through increasing interdependence." Proceedings of the National Academy of Sciences 115.48 (2018): 12253-12258.	No
Cystopteris_reevesiana	No	NA	Nelsen, Matthew P., Richard H. Ree, and Corrie S. Moreau. "Ant–plant interactions evolved through increasing interdependence." Proceedings of the National Academy of Sciences 115.48 (2018): 12253-12258.	No
Cystopteris_sandwicensis	No	NA	Nelsen, Matthew P., Richard H. Ree, and Corrie S. Moreau. "Ant–plant interactions evolved through increasing interdependence." Proceedings of the National Academy of Sciences 115.48 (2018): 12253-12258.	No
Cystopteris_sudetica	No	NA	Nelsen, Matthew P., Richard H. Ree, and Corrie S. Moreau. "Ant–plant interactions evolved through increasing interdependence." Proceedings of the National Academy of Sciences 115.48 (2018): 12253-12258.	No
Cystopteris_tasmanica	No	NA	Nelsen, Matthew P., Richard H. Ree, and Corrie S. Moreau. "Ant–plant interactions evolved through increasing interdependence." Proceedings of the National Academy of Sciences 115.48 (2018): 12253-12258.	No
Cystopteris_tennesseensis	No	NA	Nelsen, Matthew P., Richard H. Ree, and Corrie S. Moreau. "Ant–plant interactions evolved through increasing interdependence." Proceedings of the National Academy of Sciences 115.48 (2018): 12253-12258.	No
Cystopteris_tenuis	No	NA	Nelsen, Matthew P., Richard H. Ree, and Corrie S. Moreau. "Ant–plant interactions evolved through increasing interdependence." Proceedings of the National Academy of Sciences 115.48 (2018): 12253-12258.	No
Cystopteris_utahensis	No	NA	Nelsen, Matthew P., Richard H. Ree, and Corrie S. Moreau. "Ant–plant interactions evolved through increasing interdependence." Proceedings of the National Academy of Sciences 115.48 (2018): 12253-12258.	No
Danaea_acuminata	No	NA	Andrew Murdock pers. comm	No
Danaea_alata	No	NA	Andrew Murdock pers. comm	No
Danaea_antillensis	No	NA	Andrew Murdock pers. comm	No
Danaea_arbuscula	No	NA	Andrew Murdock pers. comm	No
Danaea_bipinnata	No	NA	Andrew Murdock pers. comm	No
Danaea_carillensis	No	NA	Andrew Murdock pers. comm	No
Danaea_cartilaginea	No	NA	Andrew Murdock pers. comm	No
Danaea_crispa	No	NA	Andrew Murdock pers. comm	No
Danaea_erecta	No	NA	Andrew Murdock pers. comm	No
Danaea_falcata	No	NA	Andrew Murdock pers. comm	No
Danaea_geniculata	No	NA	Andrew Murdock pers. comm	No
Danaea_grandifolia	No	NA	Andrew Murdock pers. comm	No
Danaea_jenmanii	No	NA	Andrew Murdock pers. comm	No
Danaea_kalevala	No	NA	Andrew Murdock pers. comm	No
Danaea_leprieurii	No	NA	Andrew Murdock pers. comm	No
Danaea_leussinkiana	No	NA	Andrew Murdock pers. comm	No
Danaea_longicaudata	No	NA	Andrew Murdock pers. comm	No
Danaea_mazeana	No	NA	Andrew Murdock pers. comm	No
Danaea_moritziana	No	NA	Andrew Murdock pers. comm	No
Danaea_nigrescens	No	NA	Andrew Murdock pers. comm	No
Danaea_nodosa	No	NA	Andrew Murdock pers. comm	No
Danaea_oblanceolata	No	NA	Andrew Murdock pers. comm	No
Danaea_plicata	No	NA	Andrew Murdock pers. comm	No
Danaea_polymorpha	No	NA	Andrew Murdock pers. comm	No
Danaea_simplicifolia	No	NA	Andrew Murdock pers. comm	No
Danaea_trichomanoides	No	NA	Andrew Murdock pers. comm	No
Danaea_trifoliata	No	NA	Andrew Murdock pers. comm	No
Danaea_urbanii	No	NA	Andrew Murdock pers. comm	No
Danaea_vivax	No	NA	Andrew Murdock pers. comm	No
Danaea_wendlandii	No	NA	Andrew Murdock pers. comm	No
Dasygrammitis_brevivenosa	No	NA	Nelsen, Matthew P., Richard H. Ree, and Corrie S. Moreau. "Ant–plant interactions evolved through increasing interdependence." Proceedings of the National Academy of Sciences 115.48 (2018): 12253-12258.	No
Dasygrammitis_crassifrons	No	NA	Nelsen, Matthew P., Richard H. Ree, and Corrie S. Moreau. "Ant–plant interactions evolved through increasing interdependence." Proceedings of the National Academy of Sciences 115.48 (2018): 12253-12258.	No
Dasygrammitis_fuscata	No	NA	Nelsen, Matthew P., Richard H. Ree, and Corrie S. Moreau. "Ant–plant interactions evolved through increasing interdependence." Proceedings of the National Academy of Sciences 115.48 (2018): 12253-12258.	No
Dasygrammitis_malaccana	No	NA	Nelsen, Matthew P., Richard H. Ree, and Corrie S. Moreau. "Ant–plant interactions evolved through increasing interdependence." Proceedings of the National Academy of Sciences 115.48 (2018): 12253-12258.	No
Dasygrammitis_mollicoma	No	NA	Nelsen, Matthew P., Richard H. Ree, and Corrie S. Moreau. "Ant–plant interactions evolved through increasing interdependence." Proceedings of the National Academy of Sciences 115.48 (2018): 12253-12258.	No
Dasygrammitis_purpurascens	No	NA	Nelsen, Matthew P., Richard H. Ree, and Corrie S. Moreau. "Ant–plant interactions evolved through increasing interdependence." Proceedings of the National Academy of Sciences 115.48 (2018): 12253-12258.	No
Davallia_angustata	No	NA	Nelsen, Matthew P., Richard H. Ree, and Corrie S. Moreau. "Ant–plant interactions evolved through increasing interdependence." Proceedings of the National Academy of Sciences 115.48 (2018): 12253-12258.	No
Davallia_assamica	No	NA	Nelsen, Matthew P., Richard H. Ree, and Corrie S. Moreau. "Ant–plant interactions evolved through increasing interdependence." Proceedings of the National Academy of Sciences 115.48 (2018): 12253-12258.	No
Davallia_beddomei	No	NA	Nelsen, Matthew P., Richard H. Ree, and Corrie S. Moreau. "Ant–plant interactions evolved through increasing interdependence." Proceedings of the National Academy of Sciences 115.48 (2018): 12253-12258.	No
Davallia_borneensis	No	NA	Nelsen, Matthew P., Richard H. Ree, and Corrie S. Moreau. "Ant–plant interactions evolved through increasing interdependence." Proceedings of the National Academy of Sciences 115.48 (2018): 12253-12258.	No
Davallia_bullata	No	NA	Nelsen, Matthew P., Richard H. Ree, and Corrie S. Moreau. "Ant–plant interactions evolved through increasing interdependence." Proceedings of the National Academy of Sciences 115.48 (2018): 12253-12258.	No
Davallia_canariensis	No	NA	Nelsen, Matthew P., Richard H. Ree, and Corrie S. Moreau. "Ant–plant interactions evolved through increasing interdependence." Proceedings of the National Academy of Sciences 115.48 (2018): 12253-12258.	No
Davallia_chaerophylloides	No	NA	Nelsen, Matthew P., Richard H. Ree, and Corrie S. Moreau. "Ant–plant interactions evolved through increasing interdependence." Proceedings of the National Academy of Sciences 115.48 (2018): 12253-12258.	No
Davallia_chrysanthemifolia	No	NA	Nelsen, Matthew P., Richard H. Ree, and Corrie S. Moreau. "Ant–plant interactions evolved through increasing interdependence." Proceedings of the National Academy of Sciences 115.48 (2018): 12253-12258.	No
Davallia_corniculata	No	NA	Nelsen, Matthew P., Richard H. Ree, and Corrie S. Moreau. "Ant–plant interactions evolved through increasing interdependence." Proceedings of the National Academy of Sciences 115.48 (2018): 12253-12258.	No
Davallia_cumingii	No	NA	Nelsen, Matthew P., Richard H. Ree, and Corrie S. Moreau. "Ant–plant interactions evolved through increasing interdependence." Proceedings of the National Academy of Sciences 115.48 (2018): 12253-12258.	No
Davallia_denticulata	No	NA	Nelsen, Matthew P., Richard H. Ree, and Corrie S. Moreau. "Ant–plant interactions evolved through increasing interdependence." Proceedings of the National Academy of Sciences 115.48 (2018): 12253-12258.	No
Davallia_divaricata	No	NA	Nelsen, Matthew P., Richard H. Ree, and Corrie S. Moreau. "Ant–plant interactions evolved through increasing interdependence." Proceedings of the National Academy of Sciences 115.48 (2018): 12253-12258.	No
Davallia_embolostegia	No	NA	Nelsen, Matthew P., Richard H. Ree, and Corrie S. Moreau. "Ant–plant interactions evolved through increasing interdependence." Proceedings of the National Academy of Sciences 115.48 (2018): 12253-12258.	No
Davallia_epiphylla	No	NA	Nelsen, Matthew P., Richard H. Ree, and Corrie S. Moreau. "Ant–plant interactions evolved through increasing interdependence." Proceedings of the National Academy of Sciences 115.48 (2018): 12253-12258.	No
Davallia_faberiana	No	NA	Nelsen, Matthew P., Richard H. Ree, and Corrie S. Moreau. "Ant–plant interactions evolved through increasing interdependence." Proceedings of the National Academy of Sciences 115.48 (2018): 12253-12258.	No
Davallia_fejeensis	No	NA	Nelsen, Matthew P., Richard H. Ree, and Corrie S. Moreau. "Ant–plant interactions evolved through increasing interdependence." Proceedings of the National Academy of Sciences 115.48 (2018): 12253-12258.	No
Davallia_griffithiana	No	NA	Nelsen, Matthew P., Richard H. Ree, and Corrie S. Moreau. "Ant–plant interactions evolved through increasing interdependence." Proceedings of the National Academy of Sciences 115.48 (2018): 12253-12258.	No
Davallia_heterophylla	No	NA	Nelsen, Matthew P., Richard H. Ree, and Corrie S. Moreau. "Ant–plant interactions evolved through increasing interdependence." Proceedings of the National Academy of Sciences 115.48 (2018): 12253-12258.	No
Davallia_hookeri	No	NA	Nelsen, Matthew P., Richard H. Ree, and Corrie S. Moreau. "Ant–plant interactions evolved through increasing interdependence." Proceedings of the National Academy of Sciences 115.48 (2018): 12253-12258.	No
Davallia_hymenophylloides	No	NA	Nelsen, Matthew P., Richard H. Ree, and Corrie S. Moreau. "Ant–plant interactions evolved through increasing interdependence." Proceedings of the National Academy of Sciences 115.48 (2018): 12253-12258.	No
Davallia_kansuensis	No	NA	Nelsen, Matthew P., Richard H. Ree, and Corrie S. Moreau. "Ant–plant interactions evolved through increasing interdependence." Proceedings of the National Academy of Sciences 115.48 (2018): 12253-12258.	No
Davallia_membranulosa	No	NA	Nelsen, Matthew P., Richard H. Ree, and Corrie S. Moreau. "Ant–plant interactions evolved through increasing interdependence." Proceedings of the National Academy of Sciences 115.48 (2018): 12253-12258.	No
Davallia_multidentata	No	NA	Nelsen, Matthew P., Richard H. Ree, and Corrie S. Moreau. "Ant–plant interactions evolved through increasing interdependence." Proceedings of the National Academy of Sciences 115.48 (2018): 12253-12258.	No
Davallia_parvula	No	NA	Nelsen, Matthew P., Richard H. Ree, and Corrie S. Moreau. "Ant–plant interactions evolved through increasing interdependence." Proceedings of the National Academy of Sciences 115.48 (2018): 12253-12258.	No
Davallia_pectinata	No	NA	Nelsen, Matthew P., Richard H. Ree, and Corrie S. Moreau. "Ant–plant interactions evolved through increasing interdependence." Proceedings of the National Academy of Sciences 115.48 (2018): 12253-12258.	No
Davallia_pentaphylla	No	NA	Nelsen, Matthew P., Richard H. Ree, and Corrie S. Moreau. "Ant–plant interactions evolved through increasing interdependence." Proceedings of the National Academy of Sciences 115.48 (2018): 12253-12258.	No
Davallia_perdurans	No	NA	Nelsen, Matthew P., Richard H. Ree, and Corrie S. Moreau. "Ant–plant interactions evolved through increasing interdependence." Proceedings of the National Academy of Sciences 115.48 (2018): 12253-12258.	No
Davallia_platylepis	No	NA	Nelsen, Matthew P., Richard H. Ree, and Corrie S. Moreau. "Ant–plant interactions evolved through increasing interdependence." Proceedings of the National Academy of Sciences 115.48 (2018): 12253-12258.	No
Davallia_polypodioides	No	NA	Nelsen, Matthew P., Richard H. Ree, and Corrie S. Moreau. "Ant–plant interactions evolved through increasing interdependence." Proceedings of the National Academy of Sciences 115.48 (2018): 12253-12258.	No
Davallia_pubescens	No	NA	Nelsen, Matthew P., Richard H. Ree, and Corrie S. Moreau. "Ant–plant interactions evolved through increasing interdependence." Proceedings of the National Academy of Sciences 115.48 (2018): 12253-12258.	No
Davallia_pulchra	No	NA	Nelsen, Matthew P., Richard H. Ree, and Corrie S. Moreau. "Ant–plant interactions evolved through increasing interdependence." Proceedings of the National Academy of Sciences 115.48 (2018): 12253-12258.	No
Davallia_pusilla	No	NA	Nelsen, Matthew P., Richard H. Ree, and Corrie S. Moreau. "Ant–plant interactions evolved through increasing interdependence." Proceedings of the National Academy of Sciences 115.48 (2018): 12253-12258.	No
Davallia_pyxidata	No	NA	Nelsen, Matthew P., Richard H. Ree, and Corrie S. Moreau. "Ant–plant interactions evolved through increasing interdependence." Proceedings of the National Academy of Sciences 115.48 (2018): 12253-12258.	No
Davallia_repens	No	NA	Nelsen, Matthew P., Richard H. Ree, and Corrie S. Moreau. "Ant–plant interactions evolved through increasing interdependence." Proceedings of the National Academy of Sciences 115.48 (2018): 12253-12258.	No
Davallia_sessilifolia	No	NA	Nelsen, Matthew P., Richard H. Ree, and Corrie S. Moreau. "Ant–plant interactions evolved through increasing interdependence." Proceedings of the National Academy of Sciences 115.48 (2018): 12253-12258.	No
Davallia_sinensis	No	NA	Nelsen, Matthew P., Richard H. Ree, and Corrie S. Moreau. "Ant–plant interactions evolved through increasing interdependence." Proceedings of the National Academy of Sciences 115.48 (2018): 12253-12258.	No
Davallia_solida	No	NA	Nelsen, Matthew P., Richard H. Ree, and Corrie S. Moreau. "Ant–plant interactions evolved through increasing interdependence." Proceedings of the National Academy of Sciences 115.48 (2018): 12253-12258.	No
Davallia_tasmanii	No	NA	Nelsen, Matthew P., Richard H. Ree, and Corrie S. Moreau. "Ant–plant interactions evolved through increasing interdependence." Proceedings of the National Academy of Sciences 115.48 (2018): 12253-12258.	No
Davallia_trichomanoides	No	NA	Nelsen, Matthew P., Richard H. Ree, and Corrie S. Moreau. "Ant–plant interactions evolved through increasing interdependence." Proceedings of the National Academy of Sciences 115.48 (2018): 12253-12258.	No
Davallia_triphylla	No	NA	Nelsen, Matthew P., Richard H. Ree, and Corrie S. Moreau. "Ant–plant interactions evolved through increasing interdependence." Proceedings of the National Academy of Sciences 115.48 (2018): 12253-12258.	No
Davallia_tyermannii	No	NA	Nelsen, Matthew P., Richard H. Ree, and Corrie S. Moreau. "Ant–plant interactions evolved through increasing interdependence." Proceedings of the National Academy of Sciences 115.48 (2018): 12253-12258.	No
Davallia_yunnanensis	No	NA	Nelsen, Matthew P., Richard H. Ree, and Corrie S. Moreau. "Ant–plant interactions evolved through increasing interdependence." Proceedings of the National Academy of Sciences 115.48 (2018): 12253-12258.	No
Dennstaedtia_appendiculata	No	NA	Nelsen, Matthew P., Richard H. Ree, and Corrie S. Moreau. "Ant–plant interactions evolved through increasing interdependence." Proceedings of the National Academy of Sciences 115.48 (2018): 12253-12258.	No
Dennstaedtia_auriculata	No	NA	Nelsen, Matthew P., Richard H. Ree, and Corrie S. Moreau. "Ant–plant interactions evolved through increasing interdependence." Proceedings of the National Academy of Sciences 115.48 (2018): 12253-12258.	No
Dennstaedtia_cicutaria	No	NA	Nelsen, Matthew P., Richard H. Ree, and Corrie S. Moreau. "Ant–plant interactions evolved through increasing interdependence." Proceedings of the National Academy of Sciences 115.48 (2018): 12253-12258.	No
Dennstaedtia_cornuta	No	NA	Nelsen, Matthew P., Richard H. Ree, and Corrie S. Moreau. "Ant–plant interactions evolved through increasing interdependence." Proceedings of the National Academy of Sciences 115.48 (2018): 12253-12258.	No
Dennstaedtia_davallioides	No	NA	Nelsen, Matthew P., Richard H. Ree, and Corrie S. Moreau. "Ant–plant interactions evolved through increasing interdependence." Proceedings of the National Academy of Sciences 115.48 (2018): 12253-12258.	No
Dennstaedtia_dissecta	No	NA	Nelsen, Matthew P., Richard H. Ree, and Corrie S. Moreau. "Ant–plant interactions evolved through increasing interdependence." Proceedings of the National Academy of Sciences 115.48 (2018): 12253-12258.	No
Dennstaedtia_distenta	No	NA	Nelsen, Matthew P., Richard H. Ree, and Corrie S. Moreau. "Ant–plant interactions evolved through increasing interdependence." Proceedings of the National Academy of Sciences 115.48 (2018): 12253-12258.	No
Dennstaedtia_flaccida	No	NA	Nelsen, Matthew P., Richard H. Ree, and Corrie S. Moreau. "Ant–plant interactions evolved through increasing interdependence." Proceedings of the National Academy of Sciences 115.48 (2018): 12253-12258.	No
Dennstaedtia_hirsuta	No	NA	Nelsen, Matthew P., Richard H. Ree, and Corrie S. Moreau. "Ant–plant interactions evolved through increasing interdependence." Proceedings of the National Academy of Sciences 115.48 (2018): 12253-12258.	No
Dennstaedtia_obtusifolia	No	NA	Nelsen, Matthew P., Richard H. Ree, and Corrie S. Moreau. "Ant–plant interactions evolved through increasing interdependence." Proceedings of the National Academy of Sciences 115.48 (2018): 12253-12258.	No
Dennstaedtia_punctilobula	No	NA	Pers. obs	No
Dennstaedtia_samoensis	No	NA	Nelsen, Matthew P., Richard H. Ree, and Corrie S. Moreau. "Ant–plant interactions evolved through increasing interdependence." Proceedings of the National Academy of Sciences 115.48 (2018): 12253-12258.	No
Dennstaedtia_scandens	No	NA	Nelsen, Matthew P., Richard H. Ree, and Corrie S. Moreau. "Ant–plant interactions evolved through increasing interdependence." Proceedings of the National Academy of Sciences 115.48 (2018): 12253-12258.	No
Dennstaedtia_spinosa	No	NA	Nelsen, Matthew P., Richard H. Ree, and Corrie S. Moreau. "Ant–plant interactions evolved through increasing interdependence." Proceedings of the National Academy of Sciences 115.48 (2018): 12253-12258.	No
Dennstaedtia_werckleana	No	NA	Nelsen, Matthew P., Richard H. Ree, and Corrie S. Moreau. "Ant–plant interactions evolved through increasing interdependence." Proceedings of the National Academy of Sciences 115.48 (2018): 12253-12258.	No
Dennstaedtia_wilfordii	No	NA	Nelsen, Matthew P., Richard H. Ree, and Corrie S. Moreau. "Ant–plant interactions evolved through increasing interdependence." Proceedings of the National Academy of Sciences 115.48 (2018): 12253-12258.	No
Dennstaedtia_zeylanica	No	NA	Nelsen, Matthew P., Richard H. Ree, and Corrie S. Moreau. "Ant–plant interactions evolved through increasing interdependence." Proceedings of the National Academy of Sciences 115.48 (2018): 12253-12258.	No
Deparia_acrostichoides	No	NA	Pers. obs	No
Deparia_allantodioides	No	NA	Nelsen, Matthew P., Richard H. Ree, and Corrie S. Moreau. "Ant–plant interactions evolved through increasing interdependence." Proceedings of the National Academy of Sciences 115.48 (2018): 12253-12258.	No
Deparia_auriculata	No	NA	Nelsen, Matthew P., Richard H. Ree, and Corrie S. Moreau. "Ant–plant interactions evolved through increasing interdependence." Proceedings of the National Academy of Sciences 115.48 (2018): 12253-12258.	No
Deparia_biserialis	No	NA	Nelsen, Matthew P., Richard H. Ree, and Corrie S. Moreau. "Ant–plant interactions evolved through increasing interdependence." Proceedings of the National Academy of Sciences 115.48 (2018): 12253-12258.	No
Deparia_bonincola	No	NA	Nelsen, Matthew P., Richard H. Ree, and Corrie S. Moreau. "Ant–plant interactions evolved through increasing interdependence." Proceedings of the National Academy of Sciences 115.48 (2018): 12253-12258.	No
Deparia_boryana	No	NA	Nelsen, Matthew P., Richard H. Ree, and Corrie S. Moreau. "Ant–plant interactions evolved through increasing interdependence." Proceedings of the National Academy of Sciences 115.48 (2018): 12253-12258.	No
Deparia_cataracticola	No	NA	Nelsen, Matthew P., Richard H. Ree, and Corrie S. Moreau. "Ant–plant interactions evolved through increasing interdependence." Proceedings of the National Academy of Sciences 115.48 (2018): 12253-12258.	No
Deparia_confluens	No	NA	Nelsen, Matthew P., Richard H. Ree, and Corrie S. Moreau. "Ant–plant interactions evolved through increasing interdependence." Proceedings of the National Academy of Sciences 115.48 (2018): 12253-12258.	No
Deparia_conilii	No	NA	Nelsen, Matthew P., Richard H. Ree, and Corrie S. Moreau. "Ant–plant interactions evolved through increasing interdependence." Proceedings of the National Academy of Sciences 115.48 (2018): 12253-12258.	No
Deparia_coreana	No	NA	Nelsen, Matthew P., Richard H. Ree, and Corrie S. Moreau. "Ant–plant interactions evolved through increasing interdependence." Proceedings of the National Academy of Sciences 115.48 (2018): 12253-12258.	No
Deparia_dickasonii	No	NA	Nelsen, Matthew P., Richard H. Ree, and Corrie S. Moreau. "Ant–plant interactions evolved through increasing interdependence." Proceedings of the National Academy of Sciences 115.48 (2018): 12253-12258.	No
Deparia_dimorphophylla	No	NA	Nelsen, Matthew P., Richard H. Ree, and Corrie S. Moreau. "Ant–plant interactions evolved through increasing interdependence." Proceedings of the National Academy of Sciences 115.48 (2018): 12253-12258.	No
Deparia_dolosa	No	NA	Nelsen, Matthew P., Richard H. Ree, and Corrie S. Moreau. "Ant–plant interactions evolved through increasing interdependence." Proceedings of the National Academy of Sciences 115.48 (2018): 12253-12258.	No
Deparia_erecta	No	NA	Nelsen, Matthew P., Richard H. Ree, and Corrie S. Moreau. "Ant–plant interactions evolved through increasing interdependence." Proceedings of the National Academy of Sciences 115.48 (2018): 12253-12258.	No
Deparia_fenzliana	No	NA	Nelsen, Matthew P., Richard H. Ree, and Corrie S. Moreau. "Ant–plant interactions evolved through increasing interdependence." Proceedings of the National Academy of Sciences 115.48 (2018): 12253-12258.	No
Deparia_formosana	No	NA	Nelsen, Matthew P., Richard H. Ree, and Corrie S. Moreau. "Ant–plant interactions evolved through increasing interdependence." Proceedings of the National Academy of Sciences 115.48 (2018): 12253-12258.	No
Deparia_forsythii-majoris	No	NA	Nelsen, Matthew P., Richard H. Ree, and Corrie S. Moreau. "Ant–plant interactions evolved through increasing interdependence." Proceedings of the National Academy of Sciences 115.48 (2018): 12253-12258.	No
Deparia_giraldii	No	NA	Nelsen, Matthew P., Richard H. Ree, and Corrie S. Moreau. "Ant–plant interactions evolved through increasing interdependence." Proceedings of the National Academy of Sciences 115.48 (2018): 12253-12258.	No
Deparia_gordonii	No	NA	Nelsen, Matthew P., Richard H. Ree, and Corrie S. Moreau. "Ant–plant interactions evolved through increasing interdependence." Proceedings of the National Academy of Sciences 115.48 (2018): 12253-12258.	No
Deparia_hainanensis	No	NA	Nelsen, Matthew P., Richard H. Ree, and Corrie S. Moreau. "Ant–plant interactions evolved through increasing interdependence." Proceedings of the National Academy of Sciences 115.48 (2018): 12253-12258.	No
Deparia_henryi	No	NA	Nelsen, Matthew P., Richard H. Ree, and Corrie S. Moreau. "Ant–plant interactions evolved through increasing interdependence." Proceedings of the National Academy of Sciences 115.48 (2018): 12253-12258.	No
Deparia_heterophlebia	No	NA	Nelsen, Matthew P., Richard H. Ree, and Corrie S. Moreau. "Ant–plant interactions evolved through increasing interdependence." Proceedings of the National Academy of Sciences 115.48 (2018): 12253-12258.	No
Deparia_japonica	No	NA	Nelsen, Matthew P., Richard H. Ree, and Corrie S. Moreau. "Ant–plant interactions evolved through increasing interdependence." Proceedings of the National Academy of Sciences 115.48 (2018): 12253-12258.	No
Deparia_jiulungensis	No	NA	Nelsen, Matthew P., Richard H. Ree, and Corrie S. Moreau. "Ant–plant interactions evolved through increasing interdependence." Proceedings of the National Academy of Sciences 115.48 (2018): 12253-12258.	No
Deparia_kaalaana	No	NA	Nelsen, Matthew P., Richard H. Ree, and Corrie S. Moreau. "Ant–plant interactions evolved through increasing interdependence." Proceedings of the National Academy of Sciences 115.48 (2018): 12253-12258.	No
Deparia_kiusiana	No	NA	Nelsen, Matthew P., Richard H. Ree, and Corrie S. Moreau. "Ant–plant interactions evolved through increasing interdependence." Proceedings of the National Academy of Sciences 115.48 (2018): 12253-12258.	No
Deparia_lancea	No	NA	Nelsen, Matthew P., Richard H. Ree, and Corrie S. Moreau. "Ant–plant interactions evolved through increasing interdependence." Proceedings of the National Academy of Sciences 115.48 (2018): 12253-12258.	No
Deparia_lobatocrenata	No	NA	Nelsen, Matthew P., Richard H. Ree, and Corrie S. Moreau. "Ant–plant interactions evolved through increasing interdependence." Proceedings of the National Academy of Sciences 115.48 (2018): 12253-12258.	No
Deparia_longipes	No	NA	Nelsen, Matthew P., Richard H. Ree, and Corrie S. Moreau. "Ant–plant interactions evolved through increasing interdependence." Proceedings of the National Academy of Sciences 115.48 (2018): 12253-12258.	No
Deparia_longipilosa	No	NA	Nelsen, Matthew P., Richard H. Ree, and Corrie S. Moreau. "Ant–plant interactions evolved through increasing interdependence." Proceedings of the National Academy of Sciences 115.48 (2018): 12253-12258.	No
Deparia_macdonellii	No	NA	Nelsen, Matthew P., Richard H. Ree, and Corrie S. Moreau. "Ant–plant interactions evolved through increasing interdependence." Proceedings of the National Academy of Sciences 115.48 (2018): 12253-12258.	No
Deparia_marginalis	No	NA	Nelsen, Matthew P., Richard H. Ree, and Corrie S. Moreau. "Ant–plant interactions evolved through increasing interdependence." Proceedings of the National Academy of Sciences 115.48 (2018): 12253-12258.	No
Deparia_marojejyensis	No	NA	Nelsen, Matthew P., Richard H. Ree, and Corrie S. Moreau. "Ant–plant interactions evolved through increasing interdependence." Proceedings of the National Academy of Sciences 115.48 (2018): 12253-12258.	No
Deparia_membranacea	No	NA	Nelsen, Matthew P., Richard H. Ree, and Corrie S. Moreau. "Ant–plant interactions evolved through increasing interdependence." Proceedings of the National Academy of Sciences 115.48 (2018): 12253-12258.	No
Deparia_minamitanii	No	NA	Nelsen, Matthew P., Richard H. Ree, and Corrie S. Moreau. "Ant–plant interactions evolved through increasing interdependence." Proceedings of the National Academy of Sciences 115.48 (2018): 12253-12258.	No
Deparia_nakaikeana	No	NA	Nelsen, Matthew P., Richard H. Ree, and Corrie S. Moreau. "Ant–plant interactions evolved through increasing interdependence." Proceedings of the National Academy of Sciences 115.48 (2018): 12253-12258.	No
Deparia_nanakuraensis	No	NA	Nelsen, Matthew P., Richard H. Ree, and Corrie S. Moreau. "Ant–plant interactions evolved through increasing interdependence." Proceedings of the National Academy of Sciences 115.48 (2018): 12253-12258.	No
Deparia_okuboana	No	NA	Nelsen, Matthew P., Richard H. Ree, and Corrie S. Moreau. "Ant–plant interactions evolved through increasing interdependence." Proceedings of the National Academy of Sciences 115.48 (2018): 12253-12258.	No
Deparia_omeiensis	No	NA	Nelsen, Matthew P., Richard H. Ree, and Corrie S. Moreau. "Ant–plant interactions evolved through increasing interdependence." Proceedings of the National Academy of Sciences 115.48 (2018): 12253-12258.	No
Deparia_otomasui	No	NA	Nelsen, Matthew P., Richard H. Ree, and Corrie S. Moreau. "Ant–plant interactions evolved through increasing interdependence." Proceedings of the National Academy of Sciences 115.48 (2018): 12253-12258.	No
Deparia_parvisora	No	NA	Nelsen, Matthew P., Richard H. Ree, and Corrie S. Moreau. "Ant–plant interactions evolved through increasing interdependence." Proceedings of the National Academy of Sciences 115.48 (2018): 12253-12258.	No
Deparia_petersenii	No	NA	Nelsen, Matthew P., Richard H. Ree, and Corrie S. Moreau. "Ant–plant interactions evolved through increasing interdependence." Proceedings of the National Academy of Sciences 115.48 (2018): 12253-12258.	No
Deparia_polyrhiza	No	NA	Nelsen, Matthew P., Richard H. Ree, and Corrie S. Moreau. "Ant–plant interactions evolved through increasing interdependence." Proceedings of the National Academy of Sciences 115.48 (2018): 12253-12258.	No
Deparia_prolifera	No	NA	Nelsen, Matthew P., Richard H. Ree, and Corrie S. Moreau. "Ant–plant interactions evolved through increasing interdependence." Proceedings of the National Academy of Sciences 115.48 (2018): 12253-12258.	No
Deparia_pseudoconilii	No	NA	Nelsen, Matthew P., Richard H. Ree, and Corrie S. Moreau. "Ant–plant interactions evolved through increasing interdependence." Proceedings of the National Academy of Sciences 115.48 (2018): 12253-12258.	No
Deparia_pterorachis	No	NA	Nelsen, Matthew P., Richard H. Ree, and Corrie S. Moreau. "Ant–plant interactions evolved through increasing interdependence." Proceedings of the National Academy of Sciences 115.48 (2018): 12253-12258.	No
Deparia_pycnosora	No	NA	Nelsen, Matthew P., Richard H. Ree, and Corrie S. Moreau. "Ant–plant interactions evolved through increasing interdependence." Proceedings of the National Academy of Sciences 115.48 (2018): 12253-12258.	No
Deparia_septentrionalis	No	NA	Nelsen, Matthew P., Richard H. Ree, and Corrie S. Moreau. "Ant–plant interactions evolved through increasing interdependence." Proceedings of the National Academy of Sciences 115.48 (2018): 12253-12258.	No
Deparia_shennongensis	No	NA	Nelsen, Matthew P., Richard H. Ree, and Corrie S. Moreau. "Ant–plant interactions evolved through increasing interdependence." Proceedings of the National Academy of Sciences 115.48 (2018): 12253-12258.	No
Deparia_sichuanensis	No	NA	Nelsen, Matthew P., Richard H. Ree, and Corrie S. Moreau. "Ant–plant interactions evolved through increasing interdependence." Proceedings of the National Academy of Sciences 115.48 (2018): 12253-12258.	No
Deparia_subfluvialis	No	NA	Nelsen, Matthew P., Richard H. Ree, and Corrie S. Moreau. "Ant–plant interactions evolved through increasing interdependence." Proceedings of the National Academy of Sciences 115.48 (2018): 12253-12258.	No
Deparia_subsimilis	No	NA	Nelsen, Matthew P., Richard H. Ree, and Corrie S. Moreau. "Ant–plant interactions evolved through increasing interdependence." Proceedings of the National Academy of Sciences 115.48 (2018): 12253-12258.	No
Deparia_tenuifolia	No	NA	Nelsen, Matthew P., Richard H. Ree, and Corrie S. Moreau. "Ant–plant interactions evolved through increasing interdependence." Proceedings of the National Academy of Sciences 115.48 (2018): 12253-12258.	No
Deparia_timetensis	No	NA	Nelsen, Matthew P., Richard H. Ree, and Corrie S. Moreau. "Ant–plant interactions evolved through increasing interdependence." Proceedings of the National Academy of Sciences 115.48 (2018): 12253-12258.	No
Deparia_tomitaroana	No	NA	Nelsen, Matthew P., Richard H. Ree, and Corrie S. Moreau. "Ant–plant interactions evolved through increasing interdependence." Proceedings of the National Academy of Sciences 115.48 (2018): 12253-12258.	No
Deparia_unifurcata	No	NA	Nelsen, Matthew P., Richard H. Ree, and Corrie S. Moreau. "Ant–plant interactions evolved through increasing interdependence." Proceedings of the National Academy of Sciences 115.48 (2018): 12253-12258.	No
Deparia_viridifrons	No	NA	Nelsen, Matthew P., Richard H. Ree, and Corrie S. Moreau. "Ant–plant interactions evolved through increasing interdependence." Proceedings of the National Academy of Sciences 115.48 (2018): 12253-12258.	No
Deparia_wangzhongrenii	No	NA	Nelsen, Matthew P., Richard H. Ree, and Corrie S. Moreau. "Ant–plant interactions evolved through increasing interdependence." Proceedings of the National Academy of Sciences 115.48 (2018): 12253-12258.	No
Deparia_wilsonii	No	NA	Nelsen, Matthew P., Richard H. Ree, and Corrie S. Moreau. "Ant–plant interactions evolved through increasing interdependence." Proceedings of the National Academy of Sciences 115.48 (2018): 12253-12258.	No
Deparia_yunnanensis	No	NA	Nelsen, Matthew P., Richard H. Ree, and Corrie S. Moreau. "Ant–plant interactions evolved through increasing interdependence." Proceedings of the National Academy of Sciences 115.48 (2018): 12253-12258.	No
Dicksonia_antarctica	No	NA	Nelsen, Matthew P., Richard H. Ree, and Corrie S. Moreau. "Ant–plant interactions evolved through increasing interdependence." Proceedings of the National Academy of Sciences 115.48 (2018): 12253-12258.	No
Dicksonia_arborescens	No	NA	Nelsen, Matthew P., Richard H. Ree, and Corrie S. Moreau. "Ant–plant interactions evolved through increasing interdependence." Proceedings of the National Academy of Sciences 115.48 (2018): 12253-12258.	No
Dicksonia_archboldii	No	NA	Nelsen, Matthew P., Richard H. Ree, and Corrie S. Moreau. "Ant–plant interactions evolved through increasing interdependence." Proceedings of the National Academy of Sciences 115.48 (2018): 12253-12258.	No
Dicksonia_baudouinii	No	NA	Nelsen, Matthew P., Richard H. Ree, and Corrie S. Moreau. "Ant–plant interactions evolved through increasing interdependence." Proceedings of the National Academy of Sciences 115.48 (2018): 12253-12258.	No
Dicksonia_berteroana	No	NA	Nelsen, Matthew P., Richard H. Ree, and Corrie S. Moreau. "Ant–plant interactions evolved through increasing interdependence." Proceedings of the National Academy of Sciences 115.48 (2018): 12253-12258.	No
Dicksonia_blumei	No	NA	Nelsen, Matthew P., Richard H. Ree, and Corrie S. Moreau. "Ant–plant interactions evolved through increasing interdependence." Proceedings of the National Academy of Sciences 115.48 (2018): 12253-12258.	No
Dicksonia_brackenridgei	No	NA	Nelsen, Matthew P., Richard H. Ree, and Corrie S. Moreau. "Ant–plant interactions evolved through increasing interdependence." Proceedings of the National Academy of Sciences 115.48 (2018): 12253-12258.	No
Dicksonia_fibrosa	No	NA	Nelsen, Matthew P., Richard H. Ree, and Corrie S. Moreau. "Ant–plant interactions evolved through increasing interdependence." Proceedings of the National Academy of Sciences 115.48 (2018): 12253-12258.	No
Dicksonia_grandis	No	NA	Nelsen, Matthew P., Richard H. Ree, and Corrie S. Moreau. "Ant–plant interactions evolved through increasing interdependence." Proceedings of the National Academy of Sciences 115.48 (2018): 12253-12258.	No
Dicksonia_herbertii	No	NA	Nelsen, Matthew P., Richard H. Ree, and Corrie S. Moreau. "Ant–plant interactions evolved through increasing interdependence." Proceedings of the National Academy of Sciences 115.48 (2018): 12253-12258.	No
Dicksonia_hieronymi	No	NA	Nelsen, Matthew P., Richard H. Ree, and Corrie S. Moreau. "Ant–plant interactions evolved through increasing interdependence." Proceedings of the National Academy of Sciences 115.48 (2018): 12253-12258.	No
Dicksonia_karsteniana	No	NA	Nelsen, Matthew P., Richard H. Ree, and Corrie S. Moreau. "Ant–plant interactions evolved through increasing interdependence." Proceedings of the National Academy of Sciences 115.48 (2018): 12253-12258.	No
Dicksonia_lanata	No	NA	Nelsen, Matthew P., Richard H. Ree, and Corrie S. Moreau. "Ant–plant interactions evolved through increasing interdependence." Proceedings of the National Academy of Sciences 115.48 (2018): 12253-12258.	No
Dicksonia_lanigera	No	NA	Nelsen, Matthew P., Richard H. Ree, and Corrie S. Moreau. "Ant–plant interactions evolved through increasing interdependence." Proceedings of the National Academy of Sciences 115.48 (2018): 12253-12258.	No
Dicksonia_mollis	No	NA	Nelsen, Matthew P., Richard H. Ree, and Corrie S. Moreau. "Ant–plant interactions evolved through increasing interdependence." Proceedings of the National Academy of Sciences 115.48 (2018): 12253-12258.	No
Dicksonia_munzingeri	No	NA	Nelsen, Matthew P., Richard H. Ree, and Corrie S. Moreau. "Ant–plant interactions evolved through increasing interdependence." Proceedings of the National Academy of Sciences 115.48 (2018): 12253-12258.	No
Dicksonia_navarrensis	No	NA	Nelsen, Matthew P., Richard H. Ree, and Corrie S. Moreau. "Ant–plant interactions evolved through increasing interdependence." Proceedings of the National Academy of Sciences 115.48 (2018): 12253-12258.	No
Dicksonia_perriei	No	NA	Nelsen, Matthew P., Richard H. Ree, and Corrie S. Moreau. "Ant–plant interactions evolved through increasing interdependence." Proceedings of the National Academy of Sciences 115.48 (2018): 12253-12258.	No
Dicksonia_sciurus	No	NA	Nelsen, Matthew P., Richard H. Ree, and Corrie S. Moreau. "Ant–plant interactions evolved through increasing interdependence." Proceedings of the National Academy of Sciences 115.48 (2018): 12253-12258.	No
Dicksonia_sellowiana	No	NA	Nelsen, Matthew P., Richard H. Ree, and Corrie S. Moreau. "Ant–plant interactions evolved through increasing interdependence." Proceedings of the National Academy of Sciences 115.48 (2018): 12253-12258.	No
Dicksonia_squarrosa	No	NA	Nelsen, Matthew P., Richard H. Ree, and Corrie S. Moreau. "Ant–plant interactions evolved through increasing interdependence." Proceedings of the National Academy of Sciences 115.48 (2018): 12253-12258.	No
Dicksonia_stuebelii	No	NA	Nelsen, Matthew P., Richard H. Ree, and Corrie S. Moreau. "Ant–plant interactions evolved through increasing interdependence." Proceedings of the National Academy of Sciences 115.48 (2018): 12253-12258.	No
Dicksonia_thyrsopteroides	No	NA	Nelsen, Matthew P., Richard H. Ree, and Corrie S. Moreau. "Ant–plant interactions evolved through increasing interdependence." Proceedings of the National Academy of Sciences 115.48 (2018): 12253-12258.	No
Dicksonia_timorensis	No	NA	Nelsen, Matthew P., Richard H. Ree, and Corrie S. Moreau. "Ant–plant interactions evolved through increasing interdependence." Proceedings of the National Academy of Sciences 115.48 (2018): 12253-12258.	No
Dicksonia_youngiae	No	NA	Nelsen, Matthew P., Richard H. Ree, and Corrie S. Moreau. "Ant–plant interactions evolved through increasing interdependence." Proceedings of the National Academy of Sciences 115.48 (2018): 12253-12258.	No
Dicranopteris_cadetii	No	NA	Nelsen, Matthew P., Richard H. Ree, and Corrie S. Moreau. "Ant–plant interactions evolved through increasing interdependence." Proceedings of the National Academy of Sciences 115.48 (2018): 12253-12258.	No
Dicranopteris_curranii	No	NA	Nelsen, Matthew P., Richard H. Ree, and Corrie S. Moreau. "Ant–plant interactions evolved through increasing interdependence." Proceedings of the National Academy of Sciences 115.48 (2018): 12253-12258.	No
Dicranopteris_flexuosa	No	NA	Nelsen, Matthew P., Richard H. Ree, and Corrie S. Moreau. "Ant–plant interactions evolved through increasing interdependence." Proceedings of the National Academy of Sciences 115.48 (2018): 12253-12258.	No
Dicranopteris_linearis	No	NA	Nelsen, Matthew P., Richard H. Ree, and Corrie S. Moreau. "Ant–plant interactions evolved through increasing interdependence." Proceedings of the National Academy of Sciences 115.48 (2018): 12253-12258.	No
Dicranopteris_pedata	No	NA	Nelsen, Matthew P., Richard H. Ree, and Corrie S. Moreau. "Ant–plant interactions evolved through increasing interdependence." Proceedings of the National Academy of Sciences 115.48 (2018): 12253-12258.	No
Dicranopteris_splendida	No	NA	Nelsen, Matthew P., Richard H. Ree, and Corrie S. Moreau. "Ant–plant interactions evolved through increasing interdependence." Proceedings of the National Academy of Sciences 115.48 (2018): 12253-12258.	No
Dicranopteris_weatherbyi	No	NA	Nelsen, Matthew P., Richard H. Ree, and Corrie S. Moreau. "Ant–plant interactions evolved through increasing interdependence." Proceedings of the National Academy of Sciences 115.48 (2018): 12253-12258.	No
Dictymia_brownii	No	NA	Nelsen, Matthew P., Richard H. Ree, and Corrie S. Moreau. "Ant–plant interactions evolved through increasing interdependence." Proceedings of the National Academy of Sciences 115.48 (2018): 12253-12258.	No
Dictymia_mckeei	No	NA	Nelsen, Matthew P., Richard H. Ree, and Corrie S. Moreau. "Ant–plant interactions evolved through increasing interdependence." Proceedings of the National Academy of Sciences 115.48 (2018): 12253-12258.	No
Didymochlaena_dimidiata	No	NA	Nelsen, Matthew P., Richard H. Ree, and Corrie S. Moreau. "Ant–plant interactions evolved through increasing interdependence." Proceedings of the National Academy of Sciences 115.48 (2018): 12253-12258.	No
Didymochlaena_fijiensis	No	NA	Nelsen, Matthew P., Richard H. Ree, and Corrie S. Moreau. "Ant–plant interactions evolved through increasing interdependence." Proceedings of the National Academy of Sciences 115.48 (2018): 12253-12258.	No
Didymochlaena_oceanica	No	NA	Nelsen, Matthew P., Richard H. Ree, and Corrie S. Moreau. "Ant–plant interactions evolved through increasing interdependence." Proceedings of the National Academy of Sciences 115.48 (2018): 12253-12258.	No
Didymochlaena_philippensis	No	NA	Nelsen, Matthew P., Richard H. Ree, and Corrie S. Moreau. "Ant–plant interactions evolved through increasing interdependence." Proceedings of the National Academy of Sciences 115.48 (2018): 12253-12258.	No
Didymochlaena_punctata	No	NA	Nelsen, Matthew P., Richard H. Ree, and Corrie S. Moreau. "Ant–plant interactions evolved through increasing interdependence." Proceedings of the National Academy of Sciences 115.48 (2018): 12253-12258.	No
Didymochlaena_sinuosa	No	NA	Nelsen, Matthew P., Richard H. Ree, and Corrie S. Moreau. "Ant–plant interactions evolved through increasing interdependence." Proceedings of the National Academy of Sciences 115.48 (2018): 12253-12258.	No
Didymochlaena_solomonensis	No	NA	Nelsen, Matthew P., Richard H. Ree, and Corrie S. Moreau. "Ant–plant interactions evolved through increasing interdependence." Proceedings of the National Academy of Sciences 115.48 (2018): 12253-12258.	No
Didymochlaena_spinulosa	No	NA	Nelsen, Matthew P., Richard H. Ree, and Corrie S. Moreau. "Ant–plant interactions evolved through increasing interdependence." Proceedings of the National Academy of Sciences 115.48 (2018): 12253-12258.	No
Didymochlaena_truncatula	No	NA	Nelsen, Matthew P., Richard H. Ree, and Corrie S. Moreau. "Ant–plant interactions evolved through increasing interdependence." Proceedings of the National Academy of Sciences 115.48 (2018): 12253-12258.	No
Didymoglossum_angustifrons	No	NA	Nelsen, Matthew P., Richard H. Ree, and Corrie S. Moreau. "Ant–plant interactions evolved through increasing interdependence." Proceedings of the National Academy of Sciences 115.48 (2018): 12253-12258.	No
Didymoglossum_barklyanum	No	NA	Nelsen, Matthew P., Richard H. Ree, and Corrie S. Moreau. "Ant–plant interactions evolved through increasing interdependence." Proceedings of the National Academy of Sciences 115.48 (2018): 12253-12258.	No
Didymoglossum_beaverianum	No	NA	Nelsen, Matthew P., Richard H. Ree, and Corrie S. Moreau. "Ant–plant interactions evolved through increasing interdependence." Proceedings of the National Academy of Sciences 115.48 (2018): 12253-12258.	No
Didymoglossum_beccarianum	No	NA	Nelsen, Matthew P., Richard H. Ree, and Corrie S. Moreau. "Ant–plant interactions evolved through increasing interdependence." Proceedings of the National Academy of Sciences 115.48 (2018): 12253-12258.	No
Didymoglossum_bimarginatum	No	NA	Nelsen, Matthew P., Richard H. Ree, and Corrie S. Moreau. "Ant–plant interactions evolved through increasing interdependence." Proceedings of the National Academy of Sciences 115.48 (2018): 12253-12258.	No
Didymoglossum_cuspidatum	No	NA	Nelsen, Matthew P., Richard H. Ree, and Corrie S. Moreau. "Ant–plant interactions evolved through increasing interdependence." Proceedings of the National Academy of Sciences 115.48 (2018): 12253-12258.	No
Didymoglossum_ekmanii	No	NA	Nelsen, Matthew P., Richard H. Ree, and Corrie S. Moreau. "Ant–plant interactions evolved through increasing interdependence." Proceedings of the National Academy of Sciences 115.48 (2018): 12253-12258.	No
Didymoglossum_erosum	No	NA	Nelsen, Matthew P., Richard H. Ree, and Corrie S. Moreau. "Ant–plant interactions evolved through increasing interdependence." Proceedings of the National Academy of Sciences 115.48 (2018): 12253-12258.	No
Didymoglossum_exiguum	No	NA	Nelsen, Matthew P., Richard H. Ree, and Corrie S. Moreau. "Ant–plant interactions evolved through increasing interdependence." Proceedings of the National Academy of Sciences 115.48 (2018): 12253-12258.	No
Didymoglossum_fulgens	No	NA	Nelsen, Matthew P., Richard H. Ree, and Corrie S. Moreau. "Ant–plant interactions evolved through increasing interdependence." Proceedings of the National Academy of Sciences 115.48 (2018): 12253-12258.	No
Didymoglossum_godmanii	No	NA	Nelsen, Matthew P., Richard H. Ree, and Corrie S. Moreau. "Ant–plant interactions evolved through increasing interdependence." Proceedings of the National Academy of Sciences 115.48 (2018): 12253-12258.	No
Didymoglossum_gourlianum	No	NA	Nelsen, Matthew P., Richard H. Ree, and Corrie S. Moreau. "Ant–plant interactions evolved through increasing interdependence." Proceedings of the National Academy of Sciences 115.48 (2018): 12253-12258.	No
Didymoglossum_hildebrandtii	No	NA	Nelsen, Matthew P., Richard H. Ree, and Corrie S. Moreau. "Ant–plant interactions evolved through increasing interdependence." Proceedings of the National Academy of Sciences 115.48 (2018): 12253-12258.	No
Didymoglossum_hymenoides	No	NA	Nelsen, Matthew P., Richard H. Ree, and Corrie S. Moreau. "Ant–plant interactions evolved through increasing interdependence." Proceedings of the National Academy of Sciences 115.48 (2018): 12253-12258.	No
Didymoglossum_kapplerianum	No	NA	Nelsen, Matthew P., Richard H. Ree, and Corrie S. Moreau. "Ant–plant interactions evolved through increasing interdependence." Proceedings of the National Academy of Sciences 115.48 (2018): 12253-12258.	No
Didymoglossum_krausii	No	NA	Nelsen, Matthew P., Richard H. Ree, and Corrie S. Moreau. "Ant–plant interactions evolved through increasing interdependence." Proceedings of the National Academy of Sciences 115.48 (2018): 12253-12258.	No
Didymoglossum_liberiense	No	NA	Nelsen, Matthew P., Richard H. Ree, and Corrie S. Moreau. "Ant–plant interactions evolved through increasing interdependence." Proceedings of the National Academy of Sciences 115.48 (2018): 12253-12258.	No
Didymoglossum_lorencei	No	NA	Nelsen, Matthew P., Richard H. Ree, and Corrie S. Moreau. "Ant–plant interactions evolved through increasing interdependence." Proceedings of the National Academy of Sciences 115.48 (2018): 12253-12258.	No
Didymoglossum_membranaceum	No	NA	Nelsen, Matthew P., Richard H. Ree, and Corrie S. Moreau. "Ant–plant interactions evolved through increasing interdependence." Proceedings of the National Academy of Sciences 115.48 (2018): 12253-12258.	No
Didymoglossum_motleyi	No	NA	Nelsen, Matthew P., Richard H. Ree, and Corrie S. Moreau. "Ant–plant interactions evolved through increasing interdependence." Proceedings of the National Academy of Sciences 115.48 (2018): 12253-12258.	No
Didymoglossum_nummularium	No	NA	Nelsen, Matthew P., Richard H. Ree, and Corrie S. Moreau. "Ant–plant interactions evolved through increasing interdependence." Proceedings of the National Academy of Sciences 115.48 (2018): 12253-12258.	No
Didymoglossum_ovale	No	NA	Nelsen, Matthew P., Richard H. Ree, and Corrie S. Moreau. "Ant–plant interactions evolved through increasing interdependence." Proceedings of the National Academy of Sciences 115.48 (2018): 12253-12258.	No
Didymoglossum_petersii	No	NA	Nelsen, Matthew P., Richard H. Ree, and Corrie S. Moreau. "Ant–plant interactions evolved through increasing interdependence." Proceedings of the National Academy of Sciences 115.48 (2018): 12253-12258.	No
Didymoglossum_pinnatinervium	No	NA	Nelsen, Matthew P., Richard H. Ree, and Corrie S. Moreau. "Ant–plant interactions evolved through increasing interdependence." Proceedings of the National Academy of Sciences 115.48 (2018): 12253-12258.	No
Didymoglossum_punctatum	No	NA	Nelsen, Matthew P., Richard H. Ree, and Corrie S. Moreau. "Ant–plant interactions evolved through increasing interdependence." Proceedings of the National Academy of Sciences 115.48 (2018): 12253-12258.	No
Didymoglossum_reptans	No	NA	Nelsen, Matthew P., Richard H. Ree, and Corrie S. Moreau. "Ant–plant interactions evolved through increasing interdependence." Proceedings of the National Academy of Sciences 115.48 (2018): 12253-12258.	No
Didymoglossum_sublimbatum	No	NA	Nelsen, Matthew P., Richard H. Ree, and Corrie S. Moreau. "Ant–plant interactions evolved through increasing interdependence." Proceedings of the National Academy of Sciences 115.48 (2018): 12253-12258.	No
Didymoglossum_tahitense	No	NA	Nelsen, Matthew P., Richard H. Ree, and Corrie S. Moreau. "Ant–plant interactions evolved through increasing interdependence." Proceedings of the National Academy of Sciences 115.48 (2018): 12253-12258.	No
Diplaziopsis_cavaleriana	No	NA	Nelsen, Matthew P., Richard H. Ree, and Corrie S. Moreau. "Ant–plant interactions evolved through increasing interdependence." Proceedings of the National Academy of Sciences 115.48 (2018): 12253-12258.	No
Diplaziopsis_javanica	No	NA	Nelsen, Matthew P., Richard H. Ree, and Corrie S. Moreau. "Ant–plant interactions evolved through increasing interdependence." Proceedings of the National Academy of Sciences 115.48 (2018): 12253-12258.	No
Diplazium_aberrans	No	NA	Nelsen, Matthew P., Richard H. Ree, and Corrie S. Moreau. "Ant–plant interactions evolved through increasing interdependence." Proceedings of the National Academy of Sciences 115.48 (2018): 12253-12258.	No
Diplazium_acanthopus	No	NA	Nelsen, Matthew P., Richard H. Ree, and Corrie S. Moreau. "Ant–plant interactions evolved through increasing interdependence." Proceedings of the National Academy of Sciences 115.48 (2018): 12253-12258.	No
Diplazium_ambiguum	No	NA	Nelsen, Matthew P., Richard H. Ree, and Corrie S. Moreau. "Ant–plant interactions evolved through increasing interdependence." Proceedings of the National Academy of Sciences 115.48 (2018): 12253-12258.	No
Diplazium_aphanoneuron	No	NA	Nelsen, Matthew P., Richard H. Ree, and Corrie S. Moreau. "Ant–plant interactions evolved through increasing interdependence." Proceedings of the National Academy of Sciences 115.48 (2018): 12253-12258.	No
Diplazium_arborescens	No	NA	Nelsen, Matthew P., Richard H. Ree, and Corrie S. Moreau. "Ant–plant interactions evolved through increasing interdependence." Proceedings of the National Academy of Sciences 115.48 (2018): 12253-12258.	No
Diplazium_arnottii	No	NA	Nelsen, Matthew P., Richard H. Ree, and Corrie S. Moreau. "Ant–plant interactions evolved through increasing interdependence." Proceedings of the National Academy of Sciences 115.48 (2018): 12253-12258.	No
Diplazium_assimile	No	NA	Nelsen, Matthew P., Richard H. Ree, and Corrie S. Moreau. "Ant–plant interactions evolved through increasing interdependence." Proceedings of the National Academy of Sciences 115.48 (2018): 12253-12258.	No
Diplazium_atrosquamosum	No	NA	Nelsen, Matthew P., Richard H. Ree, and Corrie S. Moreau. "Ant–plant interactions evolved through increasing interdependence." Proceedings of the National Academy of Sciences 115.48 (2018): 12253-12258.	No
Diplazium_australe	No	NA	Nelsen, Matthew P., Richard H. Ree, and Corrie S. Moreau. "Ant–plant interactions evolved through increasing interdependence." Proceedings of the National Academy of Sciences 115.48 (2018): 12253-12258.	No
Diplazium_ballivianii	No	NA	Nelsen, Matthew P., Richard H. Ree, and Corrie S. Moreau. "Ant–plant interactions evolved through increasing interdependence." Proceedings of the National Academy of Sciences 115.48 (2018): 12253-12258.	No
Diplazium_bantamense	No	NA	Nelsen, Matthew P., Richard H. Ree, and Corrie S. Moreau. "Ant–plant interactions evolved through increasing interdependence." Proceedings of the National Academy of Sciences 115.48 (2018): 12253-12258.	No
Diplazium_barbatum	No	NA	Nelsen, Matthew P., Richard H. Ree, and Corrie S. Moreau. "Ant–plant interactions evolved through increasing interdependence." Proceedings of the National Academy of Sciences 115.48 (2018): 12253-12258.	No
Diplazium_bellum	No	NA	Nelsen, Matthew P., Richard H. Ree, and Corrie S. Moreau. "Ant–plant interactions evolved through increasing interdependence." Proceedings of the National Academy of Sciences 115.48 (2018): 12253-12258.	No
Diplazium_bicolor	No	NA	Nelsen, Matthew P., Richard H. Ree, and Corrie S. Moreau. "Ant–plant interactions evolved through increasing interdependence." Proceedings of the National Academy of Sciences 115.48 (2018): 12253-12258.	No
Diplazium_bombonasae	No	NA	Nelsen, Matthew P., Richard H. Ree, and Corrie S. Moreau. "Ant–plant interactions evolved through increasing interdependence." Proceedings of the National Academy of Sciences 115.48 (2018): 12253-12258.	No
Diplazium_carnosum	No	NA	Nelsen, Matthew P., Richard H. Ree, and Corrie S. Moreau. "Ant–plant interactions evolved through increasing interdependence." Proceedings of the National Academy of Sciences 115.48 (2018): 12253-12258.	No
Diplazium_caudatum	No	NA	Nelsen, Matthew P., Richard H. Ree, and Corrie S. Moreau. "Ant–plant interactions evolved through increasing interdependence." Proceedings of the National Academy of Sciences 115.48 (2018): 12253-12258.	No
Diplazium_celtidifolium	No	NA	Nelsen, Matthew P., Richard H. Ree, and Corrie S. Moreau. "Ant–plant interactions evolved through increasing interdependence." Proceedings of the National Academy of Sciences 115.48 (2018): 12253-12258.	No
Diplazium_centripetale	No	NA	Nelsen, Matthew P., Richard H. Ree, and Corrie S. Moreau. "Ant–plant interactions evolved through increasing interdependence." Proceedings of the National Academy of Sciences 115.48 (2018): 12253-12258.	No
Diplazium_ceratolepis	No	NA	Nelsen, Matthew P., Richard H. Ree, and Corrie S. Moreau. "Ant–plant interactions evolved through increasing interdependence." Proceedings of the National Academy of Sciences 115.48 (2018): 12253-12258.	No
Diplazium_chinense	No	NA	Nelsen, Matthew P., Richard H. Ree, and Corrie S. Moreau. "Ant–plant interactions evolved through increasing interdependence." Proceedings of the National Academy of Sciences 115.48 (2018): 12253-12258.	No
Diplazium_conterminum	No	NA	Nelsen, Matthew P., Richard H. Ree, and Corrie S. Moreau. "Ant–plant interactions evolved through increasing interdependence." Proceedings of the National Academy of Sciences 115.48 (2018): 12253-12258.	No
Diplazium_cordifolium	No	NA	Nelsen, Matthew P., Richard H. Ree, and Corrie S. Moreau. "Ant–plant interactions evolved through increasing interdependence." Proceedings of the National Academy of Sciences 115.48 (2018): 12253-12258.	No
Diplazium_costulisorum	No	NA	Nelsen, Matthew P., Richard H. Ree, and Corrie S. Moreau. "Ant–plant interactions evolved through increasing interdependence." Proceedings of the National Academy of Sciences 115.48 (2018): 12253-12258.	No
Diplazium_crassiusculum	No	NA	Nelsen, Matthew P., Richard H. Ree, and Corrie S. Moreau. "Ant–plant interactions evolved through increasing interdependence." Proceedings of the National Academy of Sciences 115.48 (2018): 12253-12258.	No
Diplazium_crinitum	No	NA	Nelsen, Matthew P., Richard H. Ree, and Corrie S. Moreau. "Ant–plant interactions evolved through increasing interdependence." Proceedings of the National Academy of Sciences 115.48 (2018): 12253-12258.	No
Diplazium_cristatum	No	NA	Nelsen, Matthew P., Richard H. Ree, and Corrie S. Moreau. "Ant–plant interactions evolved through increasing interdependence." Proceedings of the National Academy of Sciences 115.48 (2018): 12253-12258.	No
Diplazium_cuneifolium	No	NA	Nelsen, Matthew P., Richard H. Ree, and Corrie S. Moreau. "Ant–plant interactions evolved through increasing interdependence." Proceedings of the National Academy of Sciences 115.48 (2018): 12253-12258.	No
Diplazium_davaoense	No	NA	Nelsen, Matthew P., Richard H. Ree, and Corrie S. Moreau. "Ant–plant interactions evolved through increasing interdependence." Proceedings of the National Academy of Sciences 115.48 (2018): 12253-12258.	No
Diplazium_deciduum	No	NA	Nelsen, Matthew P., Richard H. Ree, and Corrie S. Moreau. "Ant–plant interactions evolved through increasing interdependence." Proceedings of the National Academy of Sciences 115.48 (2018): 12253-12258.	No
Diplazium_dilatatum	No	NA	Nelsen, Matthew P., Richard H. Ree, and Corrie S. Moreau. "Ant–plant interactions evolved through increasing interdependence." Proceedings of the National Academy of Sciences 115.48 (2018): 12253-12258.	No
Diplazium_diplazioides	No	NA	Nelsen, Matthew P., Richard H. Ree, and Corrie S. Moreau. "Ant–plant interactions evolved through increasing interdependence." Proceedings of the National Academy of Sciences 115.48 (2018): 12253-12258.	No
Diplazium_divergens	No	NA	Nelsen, Matthew P., Richard H. Ree, and Corrie S. Moreau. "Ant–plant interactions evolved through increasing interdependence." Proceedings of the National Academy of Sciences 115.48 (2018): 12253-12258.	No
Diplazium_doederleinii	No	NA	Nelsen, Matthew P., Richard H. Ree, and Corrie S. Moreau. "Ant–plant interactions evolved through increasing interdependence." Proceedings of the National Academy of Sciences 115.48 (2018): 12253-12258.	No
Diplazium_donianum	No	NA	Nelsen, Matthew P., Richard H. Ree, and Corrie S. Moreau. "Ant–plant interactions evolved through increasing interdependence." Proceedings of the National Academy of Sciences 115.48 (2018): 12253-12258.	No
Diplazium_donnell-smithii	No	NA	Nelsen, Matthew P., Richard H. Ree, and Corrie S. Moreau. "Ant–plant interactions evolved through increasing interdependence." Proceedings of the National Academy of Sciences 115.48 (2018): 12253-12258.	No
Diplazium_dushanense	No	NA	Nelsen, Matthew P., Richard H. Ree, and Corrie S. Moreau. "Ant–plant interactions evolved through increasing interdependence." Proceedings of the National Academy of Sciences 115.48 (2018): 12253-12258.	No
Diplazium_echinatum	No	NA	Nelsen, Matthew P., Richard H. Ree, and Corrie S. Moreau. "Ant–plant interactions evolved through increasing interdependence." Proceedings of the National Academy of Sciences 115.48 (2018): 12253-12258.	No
Diplazium_ellipticum	No	NA	Nelsen, Matthew P., Richard H. Ree, and Corrie S. Moreau. "Ant–plant interactions evolved through increasing interdependence." Proceedings of the National Academy of Sciences 115.48 (2018): 12253-12258.	No
Diplazium_esculentum	No	NA	Nelsen, Matthew P., Richard H. Ree, and Corrie S. Moreau. "Ant–plant interactions evolved through increasing interdependence." Proceedings of the National Academy of Sciences 115.48 (2018): 12253-12258.	No
Diplazium_expansum	No	NA	Nelsen, Matthew P., Richard H. Ree, and Corrie S. Moreau. "Ant–plant interactions evolved through increasing interdependence." Proceedings of the National Academy of Sciences 115.48 (2018): 12253-12258.	No
Diplazium_fauriei	No	NA	Nelsen, Matthew P., Richard H. Ree, and Corrie S. Moreau. "Ant–plant interactions evolved through increasing interdependence." Proceedings of the National Academy of Sciences 115.48 (2018): 12253-12258.	No
Diplazium_florensiae	No	NA	Nelsen, Matthew P., Richard H. Ree, and Corrie S. Moreau. "Ant–plant interactions evolved through increasing interdependence." Proceedings of the National Academy of Sciences 115.48 (2018): 12253-12258.	No
Diplazium_fraxinifolium	No	NA	Nelsen, Matthew P., Richard H. Ree, and Corrie S. Moreau. "Ant–plant interactions evolved through increasing interdependence." Proceedings of the National Academy of Sciences 115.48 (2018): 12253-12258.	No
Diplazium_gomezianum	No	NA	Nelsen, Matthew P., Richard H. Ree, and Corrie S. Moreau. "Ant–plant interactions evolved through increasing interdependence." Proceedings of the National Academy of Sciences 115.48 (2018): 12253-12258.	No
Diplazium_grandifolium	No	NA	Nelsen, Matthew P., Richard H. Ree, and Corrie S. Moreau. "Ant–plant interactions evolved through increasing interdependence." Proceedings of the National Academy of Sciences 115.48 (2018): 12253-12258.	No
Diplazium_grantii	No	NA	Nelsen, Matthew P., Richard H. Ree, and Corrie S. Moreau. "Ant–plant interactions evolved through increasing interdependence." Proceedings of the National Academy of Sciences 115.48 (2018): 12253-12258.	No
Diplazium_griffithii	No	NA	Nelsen, Matthew P., Richard H. Ree, and Corrie S. Moreau. "Ant–plant interactions evolved through increasing interdependence." Proceedings of the National Academy of Sciences 115.48 (2018): 12253-12258.	No
Diplazium_hachijoense	No	NA	Nelsen, Matthew P., Richard H. Ree, and Corrie S. Moreau. "Ant–plant interactions evolved through increasing interdependence." Proceedings of the National Academy of Sciences 115.48 (2018): 12253-12258.	No
Diplazium_hainanense	No	NA	Nelsen, Matthew P., Richard H. Ree, and Corrie S. Moreau. "Ant–plant interactions evolved through increasing interdependence." Proceedings of the National Academy of Sciences 115.48 (2018): 12253-12258.	No
Diplazium_harpeodes	No	NA	Nelsen, Matthew P., Richard H. Ree, and Corrie S. Moreau. "Ant–plant interactions evolved through increasing interdependence." Proceedings of the National Academy of Sciences 115.48 (2018): 12253-12258.	No
Diplazium_hayatamae	No	NA	Nelsen, Matthew P., Richard H. Ree, and Corrie S. Moreau. "Ant–plant interactions evolved through increasing interdependence." Proceedings of the National Academy of Sciences 115.48 (2018): 12253-12258.	No
Diplazium_heterocarpum	No	NA	Nelsen, Matthew P., Richard H. Ree, and Corrie S. Moreau. "Ant–plant interactions evolved through increasing interdependence." Proceedings of the National Academy of Sciences 115.48 (2018): 12253-12258.	No
Diplazium_hians	No	NA	Nelsen, Matthew P., Richard H. Ree, and Corrie S. Moreau. "Ant–plant interactions evolved through increasing interdependence." Proceedings of the National Academy of Sciences 115.48 (2018): 12253-12258.	No
Diplazium_himalayense	No	NA	Nelsen, Matthew P., Richard H. Ree, and Corrie S. Moreau. "Ant–plant interactions evolved through increasing interdependence." Proceedings of the National Academy of Sciences 115.48 (2018): 12253-12258.	No
Diplazium_hirsutipes	No	NA	Nelsen, Matthew P., Richard H. Ree, and Corrie S. Moreau. "Ant–plant interactions evolved through increasing interdependence." Proceedings of the National Academy of Sciences 115.48 (2018): 12253-12258.	No
Diplazium_hirtipes	No	NA	Nelsen, Matthew P., Richard H. Ree, and Corrie S. Moreau. "Ant–plant interactions evolved through increasing interdependence." Proceedings of the National Academy of Sciences 115.48 (2018): 12253-12258.	No
Diplazium_holttumii	No	NA	Nelsen, Matthew P., Richard H. Ree, and Corrie S. Moreau. "Ant–plant interactions evolved through increasing interdependence." Proceedings of the National Academy of Sciences 115.48 (2018): 12253-12258.	No
Diplazium_incomptum	No	NA	Nelsen, Matthew P., Richard H. Ree, and Corrie S. Moreau. "Ant–plant interactions evolved through increasing interdependence." Proceedings of the National Academy of Sciences 115.48 (2018): 12253-12258.	No
Diplazium_kawakamii	No	NA	Nelsen, Matthew P., Richard H. Ree, and Corrie S. Moreau. "Ant–plant interactions evolved through increasing interdependence." Proceedings of the National Academy of Sciences 115.48 (2018): 12253-12258.	No
Diplazium_kunstleri	No	NA	Nelsen, Matthew P., Richard H. Ree, and Corrie S. Moreau. "Ant–plant interactions evolved through increasing interdependence." Proceedings of the National Academy of Sciences 115.48 (2018): 12253-12258.	No
Diplazium_laffanianum	No	NA	Nelsen, Matthew P., Richard H. Ree, and Corrie S. Moreau. "Ant–plant interactions evolved through increasing interdependence." Proceedings of the National Academy of Sciences 115.48 (2018): 12253-12258.	No
Diplazium_latifolium	No	NA	Nelsen, Matthew P., Richard H. Ree, and Corrie S. Moreau. "Ant–plant interactions evolved through increasing interdependence." Proceedings of the National Academy of Sciences 115.48 (2018): 12253-12258.	No
Diplazium_laxifrons	No	NA	Nelsen, Matthew P., Richard H. Ree, and Corrie S. Moreau. "Ant–plant interactions evolved through increasing interdependence." Proceedings of the National Academy of Sciences 115.48 (2018): 12253-12258.	No
Diplazium_legalloi	No	NA	Nelsen, Matthew P., Richard H. Ree, and Corrie S. Moreau. "Ant–plant interactions evolved through increasing interdependence." Proceedings of the National Academy of Sciences 115.48 (2018): 12253-12258.	No
Diplazium_leptocarpon	No	NA	Nelsen, Matthew P., Richard H. Ree, and Corrie S. Moreau. "Ant–plant interactions evolved through increasing interdependence." Proceedings of the National Academy of Sciences 115.48 (2018): 12253-12258.	No
Diplazium_leptophyllum	No	NA	Nelsen, Matthew P., Richard H. Ree, and Corrie S. Moreau. "Ant–plant interactions evolved through increasing interdependence." Proceedings of the National Academy of Sciences 115.48 (2018): 12253-12258.	No
Diplazium_lindbergii	No	NA	Nelsen, Matthew P., Richard H. Ree, and Corrie S. Moreau. "Ant–plant interactions evolved through increasing interdependence." Proceedings of the National Academy of Sciences 115.48 (2018): 12253-12258.	No
Diplazium_lobatum	No	NA	Nelsen, Matthew P., Richard H. Ree, and Corrie S. Moreau. "Ant–plant interactions evolved through increasing interdependence." Proceedings of the National Academy of Sciences 115.48 (2018): 12253-12258.	No
Diplazium_lobbianum	No	NA	Nelsen, Matthew P., Richard H. Ree, and Corrie S. Moreau. "Ant–plant interactions evolved through increasing interdependence." Proceedings of the National Academy of Sciences 115.48 (2018): 12253-12258.	No
Diplazium_lomariaceum	No	NA	Nelsen, Matthew P., Richard H. Ree, and Corrie S. Moreau. "Ant–plant interactions evolved through increasing interdependence." Proceedings of the National Academy of Sciences 115.48 (2018): 12253-12258.	No
Diplazium_lonchophyllum	No	NA	Nelsen, Matthew P., Richard H. Ree, and Corrie S. Moreau. "Ant–plant interactions evolved through increasing interdependence." Proceedings of the National Academy of Sciences 115.48 (2018): 12253-12258.	No
Diplazium_longicarpum	No	NA	Nelsen, Matthew P., Richard H. Ree, and Corrie S. Moreau. "Ant–plant interactions evolved through increasing interdependence." Proceedings of the National Academy of Sciences 115.48 (2018): 12253-12258.	No
Diplazium_longifolium	No	NA	Nelsen, Matthew P., Richard H. Ree, and Corrie S. Moreau. "Ant–plant interactions evolved through increasing interdependence." Proceedings of the National Academy of Sciences 115.48 (2018): 12253-12258.	No
Diplazium_longisorum	No	NA	Nelsen, Matthew P., Richard H. Ree, and Corrie S. Moreau. "Ant–plant interactions evolved through increasing interdependence." Proceedings of the National Academy of Sciences 115.48 (2018): 12253-12258.	No
Diplazium_macrodictyon	No	NA	Nelsen, Matthew P., Richard H. Ree, and Corrie S. Moreau. "Ant–plant interactions evolved through increasing interdependence." Proceedings of the National Academy of Sciences 115.48 (2018): 12253-12258.	No
Diplazium_macrophyllum	No	NA	Nelsen, Matthew P., Richard H. Ree, and Corrie S. Moreau. "Ant–plant interactions evolved through increasing interdependence." Proceedings of the National Academy of Sciences 115.48 (2018): 12253-12258.	No
Diplazium_maximum	No	NA	Nelsen, Matthew P., Richard H. Ree, and Corrie S. Moreau. "Ant–plant interactions evolved through increasing interdependence." Proceedings of the National Academy of Sciences 115.48 (2018): 12253-12258.	No
Diplazium_megaphyllum	No	NA	Nelsen, Matthew P., Richard H. Ree, and Corrie S. Moreau. "Ant–plant interactions evolved through increasing interdependence." Proceedings of the National Academy of Sciences 115.48 (2018): 12253-12258.	No
[truncated: 2,986 more rows]

## Sheet: Angiosperms
Angiosperm species with nectaries derived primarily from The World List of Plants With Extrafloral Nectaries (http://www.extrafloralnectaries.org/) and curated based on taxonomy and inclusion in Smith, Stephen A., and Joseph W. Brown. "Constructing a broadly inclusive seed plant phylogeny." American journal of botany 105.3 (2018): 302-314.
[truncated: 2,637 more rows]

[truncated: 3 more sheets: Ants, Herbivores, HiSSE]
